# Supplementary material for: Metabolome of human gut microbiome is predictive of host dysbiosis
Source: Gigascience. 2015 Sep 14;4:42. doi: 10.1186/s13742-015-0084-3 (PMC4570295; doi:10.1186/s13742-015-0084-3)
Supplement: Additional file 6: — All noise-added taxonomic average enzyme function count matrices. (ZIP 14369 kb) [file 13742_2015_84_MOESM6_ESM.zip › AdditionalFile_5/Genomes_2SD_e.txt]

SAMPLE	Acidovorax	Acinetobacter	Actinobacillus	Actinomyces	Akkermansia	Alistipes	Anaerococcus	Anaerofustis	Anaerostipes	Anaerotruncus	Aquabacterium	Bacteroides	Bacteroides	Bifidobacterium	Bilophila	Blautia	Campylobacter	Clostridium	Clostridium	Clostridium	Clostridium	Collinsella	Coprobacillus	Coprococcus	Corynebacterium	Dialister	Eggerthella	Enterobacter	Enterococcus	Epulopiscium	Erwinia	Escherichia	Eubacterium	Eubacterium	Eubacterium	Ewingella	Faecalibacterium	Finegoldia	Fusobacterium	Gemella	Granulicatella	Haemophilus	Holdemania	Hylemonella	Ideonella	Klebsiella	Lachnobacterium	Lachnospira	Lactobacillus
1.-.-.-	0	8.756531854	21.50891359	0	8.835407566	3.274126748	0	0	0	8.279869522	21.13600034	9.378490474	0	5.997895003	12.63888368	0	13.5378701	0	9.516796446	10.76942119	9.115196688	0	4.30935505	0	14.02971142	0	15.70576742	4.801963567	23.0815716	15.82411752	14.26610845	38.30301495	5.839615301	0	9.660296519	14.65807636	14.66935774	7.277120968	16.06056387	24.17049312	0	0.276270913	2.766490377	0	2.20196944	12.72295317	10.6602934	9.966884002	0
1.1.-.-	2.567270272	0.099454976	0	0.908285559	0	0	0	0.46436906	1.68213754	0	4.000754704	0	0	0.731494531	1.761657211	1.024960128	1.195549193	1.810967952	1.897679648	2.063841733	0	0	0.206131854	2.611754231	0	2.967975283	2.390294541	3.827491832	0.661559533	0.113492021	1.129849775	3.087377478	0	0	0	3.22018989	0	0	2.190044495	2.349987214	1.189251904	0	0	0	2.703461215	4.678014525	1.898839458	0	0
1.1.1.-	0.168208607	7.537683644	3.200473787	0.190306722	0	0.041433098	1.904758019	4.297049279	8.720225713	5.073675995	9.305500447	5.227129224	1.517622936	0	0	5.235486913	2.732109111	0.017920681	4.993387543	4.514556915	3.883619057	0	5.527426554	2.313571886	5.147594056	0	1.115849725	5.263464695	3.779615255	0.782116459	2.201947294	4.763724185	1.800992707	0	4.452103476	1.371840823	3.095258957	7.152092128	3.869515261	5.159093181	0	0	6.135846337	4.485504324	8.066768083	6.885324955	3.399922852	2.767665078	0.84477789
1.1.1.1	5.465379744	5.356621514	1.514051389	0	2.101287136	0	1.685341788	3.213533768	3.896336554	3.804490946	3.102954722	0.794593524	0.548509466	4.105932485	5.271287617	0.014513397	0	2.496153211	0	0.843549953	0.533554865	0	0	0	3.862401856	0	0	1.773920542	0	4.199439506	1.616547179	4.435178841	3.025668563	0	0.814338546	4.973779132	0.309832273	0	2.627607592	0	2.777512765	0	1.003222265	0	7.046098561	2.655185506	0.524592917	0.474742822	1.623647077
1.1.1.10	0.021325712	0.011239758	0.016514275	0.041008826	0.043558956	0.00539482	0.000474153	0	0.05475857	0.038041272	0.142209571	0.00962426	0.052580859	0.010614798	0.038303564	0	0	0	0	0	0.013609639	0	0	0.037801927	0.009627876	0.026460674	0.030160202	0	0.026588653	0	0.025919232	0	0.005736523	0	1.64791E-05	0	0.005378573	0	0.004291788	0.038533376	0.004367191	0.044994874	0.020695299	0	0.091605091	0	0.029111987	0.00295818	0
1.1.1.100	3.444124779	4.241817565	0	0.572561733	2.489770583	0	3.9003978	11.43865505	3.242917647	2.102201732	7.644396444	2.553051078	3.582307939	2.729888834	0	4.8424526	5.020270003	5.778061009	2.588271918	0	5.682575846	0.879234315	1.637014244	3.938237427	3.179284854	5.049703954	0.808040744	1.395781665	5.156287743	4.456657519	3.139791425	5.168693292	0	0.777071743	4.120032794	5.008360852	0.853018065	3.817233583	0	0	4.418661416	2.112466544	1.576914637	0.86096591	11.15052728	3.291834106	0.08454846	2.44265646	0
1.1.1.102	0	0	0	0	0	0	0	0	0	0	0	0	0	0	0	0	0	0	0	0	0	0	0	0	0	0	0	0	0	0	0	0	0	0	0	0	0	0	0	0	0	0	0	0	0	0	0	0	0
1.1.1.103	0.325090923	0.600095654	0	0.625209642	0.576095452	0.508308231	0.296756464	0	0	0	1.008954936	0	0	0	0.206492261	0.322376469	0.224780092	0	0.035984398	0.041855166	0	0	0	1.528838961	0.06672126	0	0.223534462	0.330396142	0.365524044	0	0.738878322	0.545244493	0.895554844	0.624578902	0.92292475	0.730337093	0.299891143	0.544085371	0	0.993165014	0	0.334886237	0.038347294	0.546484424	1.168782811	1.091856735	0.863644967	0.041847366	0
1.1.1.11	0.22972979	0.286775168	0.15787076	0	0.108346792	0	0	0.3378585	0.337265015	0.108612745	0.200269484	0.272415257	0.227526364	0.041251238	0.140094327	0	0	0.355356217	0.007995175	0	0	0	0	0.308658939	0.357550554	0.112795112	0.289653811	0.172191136	0	0.011914167	0.98167112	0.081708119	0	0	0	0.204828791	0.099423768	0.102957818	0	0.261550076	0	0.236710184	0.356251966	0.303144616	0.57776494	1.108007461	0.245898645	0.283203432	0
1.1.1.122	0	0.406947799	0	0	0.35364203	0.352923777	0	0	0.202732267	0.274205688	0.577411211	0	0	0.092387656	0.096120223	0.209693449	0.364355825	0.31352597	0.326196013	0	0.097306416	0	0	0	0.158767265	0	0	0	0	0.23190666	0	0	0	0.048002389	0.044036451	0.075032959	0.321685675	0	0.287205875	0.550692141	0.126837164	0	0	0.320684378	0.282285656	0.331324462	0.110081443	0.342317671	0.349457283
1.1.1.125	0.547355599	0	0.683791406	0.122024049	0	0	0	0.038234043	1.011636997	2.110857739	0	0	0.603555886	0.421745547	0.296537197	0.53676664	0.562993145	0.807687379	0.009965168	0	1.370650075	0.920070643	0.442290938	0.603107712	0.516249254	0	0	1.324903	0	1.635607367	0	0.836259787	0.708589555	0	0.143573882	0.775407731	0	0	0.505431258	0.614762749	0.527747447	0.424271617	0.090799766	0.237123349	0.03770548	0.969300534	0	0.206331414	0.901429937
1.1.1.130	0.254124378	0	0.898138527	0.105935554	0	0.373956797	0.383054916	0	0.377203031	0.300390603	0	0	0.356484881	0	0	0	0	0	0.459772516	0.452509829	0.462729384	0.280243021	0.245634374	0	0	0	0.468244612	0.141287195	0.119315326	0	0.065767903	0.547142695	0.398710563	0	0	0.758883443	0	0.363824124	0.340558114	0.229354336	0	0.43582961	0	0	0.085816845	0.42512155	0.146936207	0.27485856	0.085847547
1.1.1.132	0	0	0	0	0	0	0.022942637	0	0	0	0.028873975	0.029830608	0	0	0	0	0	0.094862638	0.140280249	0.226417885	0	0	0	0.004390957	0.018893539	0	0.079732971	0.053612281	0.04101595	0.071800656	0	0.1093994	0	0	0.059475775	0	0.110225871	0.136138408	0.008545926	0.120589361	0	0	0.040776352	0	0	0.083595484	0.157071432	0.193401013	0
1.1.1.133	1.236274766	1.147173155	0	0.271108233	0.745448713	0.351663689	0	0	0.729784839	0.189033776	1.341663398	1.833016127	1.160886538	0.869434938	0.587067468	0.284382268	0.92647886	0.046820552	0.487302477	1.742804279	1.546809593	0.427405553	2.887542504	1.162936924	0	1.084678713	0.109938901	0.176176586	1.926131173	0.420004393	0.802835448	0.561959589	0.179122062	0	1.366511327	0.901907309	2.508839068	0.540414702	0	1.076417604	0.646192329	0	1.4229837	0	1.476779674	0.302057822	1.964389577	1.58357436	0.887847882
1.1.1.137	0	0	0	0.01092626	0.00144219	0.01101728	0.01760529	0.014006828	0	0	0	0	0	0	0.009343501	0	0	0.017495461	0	0	0.017543458	0.00122866	0.016966093	0.016207442	0	0.014196765	0	0.00564313	0.0127253	0	0.006473573	0.013207554	0.008701652	0.003641988	0	0.009483556	0	0.009003134	0.00851556	0.010121868	0.012678801	0.007432636	0.009789561	0.002351095	0.005031025	0	0	0	0.073597011
1.1.1.14	1.502444318	2.458502483	0	0	0	2.935835933	0.146119862	14.03930465	11.05251125	6.434339815	2.392081849	0	0	1.471851266	1.116312788	3.045506076	0	0	4.572692378	0	3.723106617	0	0.902837744	0	0	0	2.276263697	0	0.612958693	1.503069441	2.655805071	2.633623082	0	2.402480379	1.842359534	3.669107585	0	0	0	0	0	2.696830114	0	0	3.660055321	0.384118379	1.928212103	4.107850522	0
1.1.1.140	1.098054853	0.335022079	0	0.188444856	0	0.670499105	1.23142295	0	2.984574965	0	0	0.82906147	0	0.107564565	0.826305479	0.571447636	0	0	0	0	0.685787872	0.685702603	0.197027247	0	0	1.235691481	0.295524821	1.289634399	0	0.683878056	0.804143741	0.628211046	0	0.836456204	0.038145222	1.947811335	0	0.911161577	0	0.084826985	0	0.400342034	0	0	0	0.732720802	1.301961226	0.312004616	1.092034807
1.1.1.154	0.44103151	0	0	0.360514516	0	0.138455425	0	0.271702421	0.370963887	0.227041362	0.072615656	0.126314269	0.326130027	0	0	0.532721448	0	0.459197448	0.288815042	0.25834971	0	0	0.205397475	0	0	0.822215378	0.145662278	0.84911238	0.312403698	0.258351128	0.429394717	1.161135602	0	0	0	0.743074705	0	0.354574467	0	0.826476499	0.274931912	0.219630588	0	0.36289533	0.335280763	0	0.034658719	0.121188918	0.438262432
1.1.1.157	2.767195331	2.115839781	0	0.121430903	0	0	2.053038687	0	0.193418114	0.290479044	1.142050648	0	0	0	1.190322296	0.695885654	0	1.037204296	0.259857338	1.039105917	1.168530856	0.694038081	0	1.979292516	0.914255438	0	0.400541287	1.184055552	1.175100469	0.9335179	0	1.409713788	0	1.196303782	0	0.013432945	0.651734122	2.001083637	1.742710777	1.376160008	0.562565384	0.153236652	0.356678644	0	3.255472394	2.128111241	0	0	0.934369624
1.1.1.158	1.024667215	1.042696237	1.351937718	0.538596215	0.321000233	1.058197205	0.940111951	0.884140965	0.892148979	0.931487402	0.571180167	0.931982595	0.539992787	0.926894551	0.798285413	1.160590221	1.133200381	0.858725431	1.427410998	1.239329489	0.607402575	2.194588031	0.766858155	0.723829213	1.128761938	2.449038205	1.421856328	0.909199739	1.482949411	0	0.96557749	1.405233087	1.195924572	0.81546291	0.671050187	1.198428495	0.984996537	1.45240217	1.292265208	0.800989329	0.678926735	1.12327148	1.394472859	0.782397784	0.840385756	1.396364079	0.918126457	1.356710939	1.415201611
1.1.1.159	0.511070832	0.354431371	0.438928208	0.114342999	0	0	0.102208056	0.789867445	0.178462562	0.154721408	0.324223513	0.482636564	0	0.20635514	0.381980927	0.911992008	0.780614312	0	0	0.391746247	0.27027208	0.358908036	0.197245554	0	0	0	0.420745575	0.092119691	0	0	0.378720649	1.078763476	0.474522783	0.113513876	0.070998111	0.774553796	0.228893955	0.007160294	0.129477508	0.230564505	0	0	0.247740242	0.227794482	0	0	0	0.087702099	0.032778546
1.1.1.169	1.536160721	0	0	0	0	0.766368596	0.357890076	1.940824347	1.16388105	0.440673482	3.173922679	2.344048067	1.248971303	0	0	1.101393509	0.342806298	1.540599826	0.33384917	1.590385021	1.27547201	0	0.694950229	2.171409525	0.19491239	1.932073936	0.339827075	1.081019641	1.119606909	0	2.354671721	1.653429673	0	0.621769868	1.243988133	1.503205804	0.741117733	1.26431979	0.3608943	0	3.09504097	0.439879803	0	1.281037957	2.354352463	1.59964655	0	1.818257835	0
1.1.1.17	1.021131002	0	0.999257981	0	0.22657663	0	0	0	4.648260073	0.024583178	0.031566407	0.600803587	0.355278058	0	1.070626948	0	0.271840551	0.922938611	0	0.187830033	0	0	0	0	0	0	0.900787929	1.127029557	1.319448554	0	0.866753572	0.067135822	0	0.704452593	0	0.472860958	0	0	0.169662156	0.666258535	0.353214135	0.274770605	1.171820496	0.756035296	0	0.383388017	0.00537691	0.863847832	0
1.1.1.170	0	0	0	0	0	0	0	0	0	0	0	0	0	0	0	0	0	0	0	0	0	0	0	0	0	0	0	0	0	0	0	0	0	0	0	0	0	0	0	0	0	0	0	0	0	0	0	0	0
1.1.1.18	1.045312176	0	0.652757026	1.68763023	0	1.349257967	0	0	5.803096589	0.478643788	0.940507477	0	1.334127122	1.368678588	1.474659904	0.434955366	0.819194545	0.52119286	0.639104519	1.77210537	0	0.393899048	0.407863141	0	0.52827429	0	0	0.044930656	0.026629503	1.101939322	0.263025801	0	0.456574047	0	1.56499431	1.477747849	0	0.768583618	0	1.419648182	1.352498923	0	0.774564307	0.333896637	0	1.874899033	0.345690385	1.410430323	0
1.1.1.184	0	0	0	0.25978128	0.124106559	0.258742188	0	0	0	0	0.829690884	0.16990501	0	0	0	0	0	0	0	0	0.175381229	0.148208019	0	0	0	0.218306758	0.326806196	0.046991789	0	0.164204406	0.141096366	0.226589881	0.243448763	0.002055187	0	0.187808995	0.179565694	0	0	0.159328492	0.061541702	0.037629791	0.04828204	0	0.835347751	0.009194477	0.113034986	0.21308951	0
1.1.1.193	0.659723558	0.015634336	0.231185041	0	0.038142469	0.953408283	0	0	0	0.116762833	0.214830285	0.517019114	0.332134026	0.083374069	0	0.158914233	0	0.338516018	0.000107087	0.286474907	0	0.794562128	0.218619502	0	0	0	0	0.193207815	0.032776098	0	0.130450327	0	0	0	0.113776315	0	0	0.18340016	0	0.288712618	0.206615207	0	0	0.255934681	0	0	0.201174218	0.07264735	0.248587039
1.1.1.195	0	0	0.030693828	0.039629225	0.038619245	0.028667594	0	0	0.024060107	0	0.035569965	0.023825107	0.016136465	0.022690993	0	0	0	0	0.011212317	0.004119491	0.022908011	0.030362727	0	0.019341842	0	0	0	0.020976446	0	0	0	0.005120549	0	0.038612226	0.039513165	0	0	0.01962631	0.008228412	0	0.028628858	0.012842462	0.032504212	0.008629578	0	0	0	0.022081094	0.016704734
1.1.1.2	0.029337531	0	0.358043578	0.065297588	0.053498875	0	0.220879985	0	0	0	0.792392328	0	0.406902417	0.201901182	0.332516367	0	0.539844992	0	0.060927895	0.322927094	0	0.358634685	0	0.271992177	0.624416674	0	0	0	0.249705407	1.204334429	0.823852396	0.377325922	0	0.368680135	0.510090416	0.303464329	0	0	0	0	0	0.223383	0.16418652	0.132270574	0.499240748	0	0	0.106959635	0
1.1.1.202	0.0572201	0.35396617	0.324221171	0	0.082672551	0.056035266	0.250369257	0.129740725	0	0.246478255	0	0.183636395	0.071501284	0	0	0	0.152229331	0.484708866	0.257001002	0.375665907	0.853431587	0	0	0.305505264	0	0.042346435	0.131333294	0.201476431	0	0	0.333688818	0.196198611	0.399732683	0.07835396	0	0	0.218568662	0.027887248	0.32119046	0	0.29712582	0.054139566	0.350402331	0.288921705	0.362618074	0.889801484	0.361129643	0	0.521053199
1.1.1.205	0.518841633	1.069586457	1.052729488	1.488396347	0.922378647	1.076936291	0.868513806	1.134050967	1.557179089	1.073855752	1.264694512	0.94243254	0.545454916	1.753987265	0.777893969	1.054727293	0.987235769	0.832231402	1.191026956	1.70281297	0.843478921	1.183388595	0.599958951	1.514692572	2.099483688	1.956069867	0.919459875	0.397541128	0.833952825	1.464028708	1.08805897	0.854249375	0.852465886	0.478566032	0.455882597	1.496936037	0.637506734	0.713411634	0.324641977	0.857586981	0.481034937	0.530028792	0.47363866	1.288039585	1.56592254	1.046153623	0.784362874	1.485237475	0.987444068
1.1.1.206	0	0	0	0.04668432	0.046365904	0.21848474	0.057808171	0	0.113815391	0	0	0.009148363	5.06138E-05	0	0	0.006818301	0	0	0	0.07473882	0.003221567	0	0	0	0.104475685	0.224898186	0.057530306	0.163519099	0	0.16884215	0.215601078	0	0	0	0	0	0	0	0	0	0.166722256	0	0	0	0	0	0	0	0
1.1.1.21	0.189491784	0.024792141	0	0	0	0	0.168515091	0.194643224	0	0.260452555	0.032152379	0	0.111292275	0	0	0.669137883	0.1287179	0.0986385	0.251477174	0.140238032	0	0	0	0.202234759	0	0	0	0	0	1.03514735	0.060832571	0	0.173045086	0.075389701	0	0.128351621	0	0.254300453	0.135655597	0.094402504	0.110880439	0	0	0.099264265	0.312974115	0	0.364449632	0.232530634	0
1.1.1.210	0	0.003386935	0.004195599	0.000852881	0	0	0	0	0	0	0.005727652	0.006031798	0.00177074	0	0.004613752	0.00209808	0	0	0.002758765	0.002088352	0.003037429	0.000361168	0.005504296	0.000190719	0	0	0.003800738	0	0.004215842	0.000309894	0.005001235	0.005442682	0	0.001864868	0.003259747	0.004954321	0.003933909	0.005569375	0.003967545	0.005977186	0.002026514	0	0.000508738	0	0.004196962	0	0.005054237	0	0
1.1.1.215	1.510908487	0.466886948	0.652580009	0.544435739	0	0	0.552593127	0.666073734	0.140527709	0.328521351	0.424662365	0.259875699	0.198230692	0	0	0	0.419313702	0.021990559	0	0	0	0.79483286	0	0	0	0.349686674	0	1.087341486	0.116307243	0.237428607	0.8445992	1.139346928	0.135083718	0.794749767	0.308840604	0.873300572	0	0	0	0.268256549	0.41898983	0	0	0	1.081143509	1.385767408	0	0.058121831	0
1.1.1.218	0.018509454	0	0	0.077010932	0.018448033	0	0.002434824	0	0	0	0.001200824	0	0	0	0.024606169	0	0	0.010603133	0.056785226	0.006468996	0.013128473	0	0	0.027009897	0.085865294	0.014091487	0	0	0.00712391	0.017284534	0	0.018522376	0.028839305	0	0	0	0	0	0	0	0	0.001254818	0.02746248	0.002292296	0	0	0	0	0.013039998
1.1.1.219	0	0.590869784	0	0	0	0.060440021	0.045194834	0	0	0	0.756380873	0.296504683	0.165427097	0	0.169992899	0.068519593	0.048650015	0.295357717	0.027005992	0.206889275	0	0.262856791	0	0.17730024	0	0.16969427	0.476881194	0.202485578	0.179365842	0.261475156	0	0	0.174028776	0	0	0	0.6088157	0	0	0	0	0.249157958	0.066633715	0.118271402	0.44514504	0	0	0.243148952	0.332970343
1.1.1.22	0	0.248089217	0.605370308	0.17503838	1.802684976	1.154724163	1.669627714	1.958369029	0	0.721923313	0.917002409	1.516529319	1.31340721	0.442923665	1.606872329	0.489623204	1.181660498	1.533356748	0.487072232	0.556027813	0	0	0.956467168	0.547782375	0.928220128	0.840278083	1.371716853	1.66688581	1.054402525	0	1.367595425	0.616484611	0	1.36419476	1.584950137	1.235502749	1.206202691	0	0.946310058	0.358851156	1.136486821	0	0.526290129	0.731235107	0.345136443	2.097178205	0.950734529	0	0.587768406
1.1.1.220	0	0	0	0	0.020349844	0.180355628	0.1173729	0.130543688	0	0.039906078	0	0	0	0.03650322	0	0.144780716	0.682416501	0.18475448	0	0	0	0	0	0	0.020409061	0.14258758	0	0.05223376	0.013867978	0.124560044	0.094539633	0	0	0	0.113235897	0.15456679	0.167332029	0	0	0.038093494	0	0	0	0	0.146547899	0	0.15995926	0	0.112378919
1.1.1.23	0.395960555	1.35974625	1.077772875	0.422319143	0.964785652	0.003324966	0.239310681	0.778272614	0.774903143	0.365164227	0.786949295	0.698244533	1.235791123	1.595229678	0.602684319	0.359727992	0.591988786	0.849915888	0.945964617	0.248215344	0.853388638	1.459175959	1.102322441	1.059686434	0.826476004	0.390378022	1.27650087	0.579964527	0	0.855347903	0.695094134	0.472795879	1.372035185	1.137368407	1.280796127	1.191673452	0.485514911	0.356559918	0.511641064	0.973216015	0.062013137	0.472024065	0.997277016	0	1.411259976	0.434364508	0.167216114	0.219300072	1.018747535
1.1.1.244	0.016748188	0	0.008173159	0	0	0	0	0	0	0.048956827	0	0.03688805	0.039893202	0.053558582	0	0	0.029288964	0.003832107	0	0	0	0.007385442	0.033376366	0.034105303	0	0.039456247	0.013511456	0.104820129	0	0	0.021837445	0	0.011885081	0	0	0.139231224	0.030654893	0.01609257	0	0	0	0	0.02207359	0.002555865	0	0	0.002384012	0	0.022555654
1.1.1.25	0.421972612	1.7519649	1.659761351	1.520179473	2.164572163	0.756441463	0	2.331167906	3.208381372	2.631842374	2.324206546	0.914662219	1.647259618	1.155370155	0	0.088630219	0.701120704	0.917976473	1.594166588	0.25606075	2.232598976	0.557517119	0.588132748	0.763114089	2.947889698	0	2.202573971	2.510781534	0	0	0.463500265	0.279760474	0.131554365	0.561018282	0.211655596	1.391636291	0	1.237719463	2.503052156	1.488521112	0	2.417691619	0.213925298	1.273018914	2.106917944	3.530475181	0.74169526	2.256674513	1.295238747
1.1.1.251	0	0.160211261	0	0	0.512552426	0.210099202	0	0.230350607	1.223829749	0.514687456	0.216515556	0	0	0	0.22933653	0.857211901	0.503674301	0.498424671	0	0.269147895	0.398166338	0.097255019	0	0	0	0	0.538816304	0.463548599	0.226333601	0.524112124	0	1.296159231	0.16180787	0.166175318	0	0.78986427	0.02797434	0	0	0.863006251	0	0	0.096283129	0	0	0.663210384	0	0	0.174053794
1.1.1.255	0.264877454	0.106364647	0.039012263	0.027767115	0	0	0.083935296	0.006132235	0.020143435	0.021899525	0.040270118	0	0	0	0	0.033112936	0	0.01605106	0	0	0.048276454	0	0	0	0.053932524	0.074267334	0	0.022709791	0.049544037	0.062519584	0	0	0.063397245	0	0	0.087605199	0.036408613	0	0.014991677	0.076280409	0.064476542	0	0	0.025634266	0.043051252	0	0.036230803	0.041803139	0.041104133
1.1.1.26	0.071957128	0	0.30851184	0	0.187671978	0	0.250995403	0	0	0	0.044681211	0.26078453	0.059417117	0.357028905	0	0	0	0	0.401079591	0.435032708	0	0	0	0	0.274100187	0	0.048235019	0.151211614	0.32737754	0.335141503	0	0	0.194897751	0	0	0	0.005341137	0	0.253361649	0.257312361	0.237622694	0	0	0.083823422	0.379358138	0.01177588	0.290027357	0.228676009	0.23986306
1.1.1.261	0.096774959	0.036069262	0.382903179	0	0	0.497512254	0.352808964	0	1.277898368	0.200221954	0.170887426	0	0	0	0.065266172	0.258549958	0.041855935	0.423224598	0	0.416990049	0.474892647	0.205107561	0	0	0	0.327195446	0	0	0.154660773	0	0	0.163521612	0.808427267	0.28538272	0.585876242	0.181394759	0	0.15684083	0	0	0.305258216	0.376230906	0	0.128657438	0.329357669	0.212950181	0.540301196	0.541550052	0.185606506
1.1.1.262	0.285323624	0.033592358	0.750398017	0.217087527	0.868610351	0.497441833	0	0.38625702	0.843243036	0	2.084970439	0.649821699	1.90059553	0.594946881	0	0.771075408	0.339401427	0.80073511	1.280174515	0	0	0	0.883044372	0	0	1.064769865	1.442829713	0.763843286	0	0	1.050987861	2.118027312	0	0.800816501	0	0.170665829	1.119280375	0.747896204	0	0	0	0.663082208	0.427929389	0.615926733	0.704034398	2.159289988	1.257010879	0	0
1.1.1.264	0.277394763	0.062829243	0	0	0	0	0.149052948	0.227847861	0.334271081	0.0704979	0.602829193	0	0	0.414196283	0.65538837	0	0	0.106297466	0	0.301191369	0	0	0.071738281	0.365606726	0.462761676	0	0	0	0.409812523	0	0.522602427	0.470589529	0	0.26060121	0.26804654	0.379235526	0	0	0.09004856	0.861405389	0.222596447	0.430468348	0	0.245670162	0.496846909	0.328971034	0.153342099	0	0.396232412
1.1.1.267	1.19420341	1.091047893	0.433750706	1.230122987	1.634932863	0.535556911	0.015311756	0	0.605870263	1.117129	0.705616684	0.920569678	1.193200968	1.497591077	0.714795957	0.694196748	0.74923851	0.441693798	0.734486535	1.353430887	0.571980047	0.885853634	0.887032927	0.641380916	0.941177695	0.135326474	0.627948995	1.043919845	0.426886033	1.394234243	1.411092774	0.342216585	1.063421174	0.948620091	1.375195908	1.359283019	0.961988175	0	1.527897452	0.252093045	0	0.952387541	0.489225349	0	0.477013816	0.310858097	0.562360983	0.608303544	0
1.1.1.27	1.144847024	1.195598146	1.468011976	1.426094473	1.149505484	0	1.319266486	1.59127281	1.813880428	1.963814127	0.83124481	0.301115543	0	1.396936149	0.448834625	1.67515065	2.128893105	0.752571476	0.183205007	1.388679813	0	1.072354341	0	2.250808325	1.280507527	1.328577261	0.185832199	0.828414809	2.565287095	1.249480112	1.377592143	1.846821108	0	0	0.968396855	0.800841906	0.352903487	0	0.530514196	0.281745625	0.380898852	0.479088142	2.684000394	1.553859282	0.889553265	0.062900562	1.325018168	0	3.045322117
1.1.1.271	0.15276	0	0	0	0.71631927	0.458038155	0.620649335	0	0.173840108	0.455059145	0.217700278	1.354067208	1.970232049	0	0.485699473	0	0.979498088	0	0	0.065387644	0.181354998	0	0.547027771	0.580101655	0.849155312	0	0	1.020529144	0	0	0	1.493099574	0	0.413977287	0.632454399	0.03435985	0	0.682333196	0.483599585	1.335552257	0.774993735	0	0	0.141320695	0	0.447069474	0.312888322	0	0
1.1.1.272	0.300219755	0.074316625	0	0.260683776	0	0.653403789	0	0.241954936	0	0	0.188896454	0.130601879	0	0.153572955	0.21826063	0.622526281	0.797700576	0.072943166	0.301896047	0	0.294306204	0.016976204	1.119686557	0	0.242070575	0.118939193	0.058230472	0.061457029	0	0	0	0.061951856	0	0.191982778	0.421136601	0.172688583	0	0	0.283919535	0	0	0	0	0	0.03700782	0	0.290670925	0.149595553	0
1.1.1.274	0	1.517018644	0.689179129	2.131348224	0	0	0.943786993	0	0	0	0	0.319719546	0.996302209	0	1.255716352	0	0.218805707	0	0	1.437931231	0.104080513	0.635208584	0.511681027	0	0.373688452	1.094206675	1.515650718	2.052326693	2.439545334	0.033782628	3.058959666	1.234531533	0	0	0.042504521	1.639981462	1.228610741	0	1.444128596	1.646199283	1.121800529	0.01273622	0.033708671	0.41250946	0.976576983	2.580902805	0	0	0
1.1.1.275	0	0	0	0	0	0	0	0	0	0	0	0	0	0	0	0	0	0	0	0	0	0	0	0	0	0	0	0	0	0	0	0	0	0	0	0	0	0	0	0	0	0	0	0	0	0	0	0	0
1.1.1.276	0.07346004	0	0	0	0	0	0	0.345296927	0.374747115	0	0.152712445	0	0.132639367	0	1.593511175	0	0	0.453942139	0.008277738	0.314902653	0	0	0.287929976	0.403082307	0.171081839	0.373085756	0.426232357	0.039909477	0	0.349929617	0.011224073	0.160246848	0	0.302102299	0	0	0	0.420292305	0.321207488	0	0	0.394445237	0.002786851	0	0	1.289495627	0	0.413170898	0
1.1.1.28	1.016432532	0.959225788	1.620728006	0.237577496	0	1.811015983	0	0.489730573	0.151095477	0	0	1.596150561	1.8372134	0.13221659	0	0.117444705	0.07388731	0.719887949	1.337516759	1.329036166	0.774074695	0.258395774	1.955529337	1.336389302	0.230059647	0.117162404	0	1.937211864	0.417889579	0	0.77676961	0.760766137	0	0	0	2.424956616	1.095839924	0	1.9440461	2.354107783	1.195990994	1.955466268	2.177845154	0	1.804006454	2.644016424	1.672523991	1.412600781	2.809718132
1.1.1.282	0.31853672	0.057191698	0	0	0	0	0.200489845	0.321238674	0.125329011	0	0.301509064	0.10290559	0	0.180642986	0	0	0	0.044582899	0	0	0	0.312660942	0	0.111591016	0.246858042	0	0.402760183	0.28001128	0	0.367814319	0	0.998501688	0.286460895	0	0.285339405	0.681058291	0.287150563	0.375149722	0.079085289	0.527860394	0.166852041	0.465035185	0.310119412	0.260354833	0	0	0.008247837	0	0
1.1.1.284	4.088244663	3.454893725	2.970762812	0	0.392098739	0	1.367482088	0.374243541	0.784902747	1.406207317	2.767148881	0	0	1.681224619	0.902362283	0.809158595	0.832143105	0.14539636	0	0.883127783	1.152660784	0.371620006	1.682329821	0	0.986682792	0.940920689	2.312823043	3.301026297	0.848595297	0.322929319	2.413779046	0.412158795	0	2.056520126	0	2.996394011	0	0	1.804214194	1.656727639	1.024450614	1.690740086	1.267579726	0	2.495753106	3.034563675	2.043601454	0.679466617	0
1.1.1.288	0	0	0	0	0	0	0	0	0	0	0	0	0	0	0	0	0	0	0	0	0	0	0	0	0	0	0	0	0	0	0	0	0	0	0	0	0	0	0	0	0	0	0	0	0	0	0	0	0
1.1.1.29	0	0	0.183400504	0.652989097	0	0.851376787	0	0.866616005	0.731190311	1.646438011	0	1.150109757	1.852370591	0	1.317531451	0.480625368	0	1.04062371	1.356565692	0	0.356892002	0	0.250649276	1.347279866	0	0.097645639	0.620878409	0	0.128908584	1.462463971	0	0.431769737	0.464325948	0	0.24618489	0	1.578593251	0.324058584	0.175633905	0.652456875	0	0.351655896	0.328922189	0	0.463219261	0	0.893720618	0.31043856	0.144747303
1.1.1.290	0	1.538447503	0	0	0.075705912	0.804091503	0.655408162	0	0.720564026	0.247355597	0.450901311	1.639806592	1.543256131	0.614088049	0.233087941	0.093650846	0	0	0	0.293532658	0.212454582	0.488132026	0.199071855	0.080852116	0	0.752241575	0.594784592	1.470731286	0	0	1.522782205	1.163006026	0.058439316	0	0.485366694	0.135482081	0	0	0.123166425	1.022380264	0	0	0	0	0.269943997	1.018260883	0	0.065195596	0
1.1.1.294	0	0	0	0	0	0	0	0	0	0	0	0	0	0	0	0	0	0	0	0	0	0	0	0	0	0	0	0	0	0	0	0	0	0	0	0	0	0	0	0	0	0	0	0	0	0	0	0	0
1.1.1.3	2.327093749	1.829330146	0	0.582465895	0.351903494	0.377439536	0	1.035361402	0.99245095	1.710896338	1.693500139	0.46009804	0.633384735	0.021818406	0.360638425	2.948780536	1.125669678	1.304622191	0.456692064	1.245677112	0.989254983	1.493279925	0.083872385	1.59998645	1.643230289	0.982950109	0.403840103	1.0657085	0	0.038137229	0.117304376	0.153272326	1.421394063	1.432754018	1.500969346	0	0.319680318	0.934841056	0.022534961	0.855939193	1.745800747	0.415272839	1.779535835	0.357821419	0.496095689	0.411635449	1.081786983	2.276463035	0.433978706
1.1.1.30	0.33470051	0.131407807	0	0.059497619	0.362416977	0.011118468	0	0	0	0	0.982565623	0.3026447	0.465013197	0	0	0.09678949	0.722093577	0.562555111	0.527171635	0.113103916	0.393571069	0	0.349479921	0	0	0.271135337	0.838251589	0	0.73261799	0.271959905	0	0.37694414	0	0	0.694581063	0.399466426	0.060116287	0	0.389699683	0.399706849	0.660757419	0	0.663810573	0	1.486673027	1.816790842	0	0.160778604	0
1.1.1.306	0	0.005572346	0	0	0.01733605	0	0.020431825	0.035650918	0	0.038705883	0.14332789	0	0	0	0.079173602	0	0.015162052	0	0.088025333	0	0	0.1246931	0	0	0.486840357	0	0	0.042467048	0.095425884	0	0	0	0	0.086778455	0.046375309	0.029955762	0.116671543	0.096237879	0	0	0.129434917	0	0	0	0.031385131	0	0.134754572	0.093454181	0.027740912
1.1.1.31	3.590119137	0.991120044	1.809794913	0.827176848	0.87402058	1.444281625	1.6627116	0.022900049	0	2.44528382	2.986057119	0	1.283492903	0.697142532	3.130226728	1.811503541	1.230979508	1.817419178	0.904317041	0	1.552579882	0.897756548	0	0.222492494	0.325035934	1.808103284	0.997909544	0	0.31645587	0.382920253	0	0	1.361262458	0	0	1.685808525	0	1.277623719	0.901476967	1.968155478	0.092442753	1.198560881	0	0.999555114	3.928928472	0	0.21737722	1.079643577	0
1.1.1.312	0.060876104	0	0.008387675	0	0.006396547	0.014482741	0.01658789	0.002310942	0	0.004421974	0.052899219	0.028196906	0	0	0.054339457	0.070621311	0	0.072624524	0.068451636	0	0.052265771	0.062435458	0.001299153	0.050539531	0	0	0.07530438	0.007982837	0	0.035732157	0	0	0	0.022976522	0	0.010639381	0	0	0.049357279	0	0.076738946	0	0	0.000731118	0.100459267	0	0.078753189	0	0
1.1.1.34	0.374615493	0	0.355942498	0.095211825	0.171151623	0.050631847	0	0.029762106	0	0.151845371	0.035738859	0	0	0	0.020749581	0.378504609	0.299332266	0.004091155	0	0.383120984	0.380931372	0	0.261716112	0	0.342228908	0.003076153	0	0	0.111229071	0	0.080895439	0	0.044567155	0.261483857	0	0	0	0.047144807	0.381727534	0.297300351	1.37528955	0.073037055	0	0.004922909	0.28943031	0	0.37753339	0	0.2964961
1.1.1.35	5.375535754	12.42924919	6.56210778	1.78042075	2.861467014	3.141588992	0.083925762	0.215815389	0	0	11.17466981	0	0	3.193218452	0	0	3.636151326	0	4.168730937	5.142148846	0.660421644	5.299695288	3.547835407	0	1.681684269	1.028930512	4.388730748	8.035889186	0	4.714175534	3.431938675	10.06886322	0	4.745814335	0.861378507	8.900460128	1.662716866	0.904549045	3.492888982	1.22276329	4.748772032	0	5.07732436	0.545531361	8.136340377	9.51972736	5.23555011	1.726337237	0
1.1.1.36	0.955035947	0.325532961	0.006020634	0.141095657	0	0.191741319	0	0.602516108	0.085295332	0.70523413	1.912321868	0	0.679023077	0	0	0.429283837	0	0.286881961	0.226569523	0	0.891471768	0	0	0	0.768658885	0	0.412597777	0.274211934	0	0	0	0.829764519	0	0.076576655	0.683524469	0	0.388928183	0.673824114	0.472553168	0	0	0.671389847	0	0.352086782	1.311515249	0.693067649	0	0	0
1.1.1.37	3.711067491	0.811775864	0.945198316	0.831646758	1.203268947	2.611173973	0.577625469	0.651982102	0	3.144317327	1.976080233	3.88689837	4.014646119	0	0	0	1.572708656	0	1.145965229	0.740308365	0.9794913	1.115556328	2.186367032	0	1.861655956	0.04077911	1.669137759	0.051947739	0	0.182308222	1.370602524	3.011574357	0	0	0.291381589	0.318614485	0	1.652035142	1.276801189	1.919766762	0	0	0	0	2.089239512	2.880567256	0.777467026	1.095761687	0.281052778
1.1.1.38	0	1.932318327	0	2.024628495	0	0.12672759	0.093658664	1.164514234	1.465929404	1.058932191	0	0	0	0.917869308	0.104411463	1.273673406	1.508613947	2.002575352	0.966421259	0.411720967	0.236506478	0	0	0.060184141	0	2.991245061	0.801801919	0.182049782	1.026684223	0	1.404967589	0.47847885	0.276195278	0.915882602	1.750682089	1.160032762	1.743313328	0.042635165	0	0.604631222	1.488138385	0	0.075784822	0.989866154	0.895321015	0.399951103	0.066589488	0.377738092	1.412496006
1.1.1.39	0	0.210446615	0.006747324	0.054225985	0.00418807	0.172488504	0.041990299	0.1717141	0	0.111725138	0.179075636	0	0	0	0	0.01499409	0.188690404	0	0.098653716	0	0.074414201	0.096434109	0	0	0.039682904	0.292247039	0	0	0.451019798	0	0.119416855	0	0.006022618	0.044243531	0	0	0	0.0433956	0	0.10279298	0	0.165831903	0.000747412	0.177412047	0.14350207	0	0.112230438	0.242149358	0
1.1.1.4	0.745040831	2.257825698	0	0	1.016208877	0	0	0	0	0	0.054673322	1.206598543	0.915099109	0.573691044	1.007598463	0.4935207	1.342105013	0.571554159	0.85661038	0	0	0	0	1.203300816	0	0.100458176	0.208773976	0.82893474	0	0	1.234035329	1.148026785	0.796365878	0.760409151	0	0	1.308254411	0.77459948	0	0.782151727	1.203451445	0	0	1.12607754	0	1.604534009	0	0.626351202	0
1.1.1.40	2.179337139	1.821697876	1.476663059	0	0.100458207	0.261099358	0	1.455754909	0.362447234	0	1.479199513	0	0	0	2.584340303	0	2.230935934	0	0	0	1.145418411	0	1.065696156	0.618761793	0	0	1.192530463	0.781330328	0.504915564	0.229437895	1.007454799	0	1.052867429	0	0.322616236	2.297194957	0.447313867	1.263395575	0	0.59562714	0.669795607	1.68797909	0	0	2.287731384	1.175949029	0	0	0.036922232
1.1.1.41	0.447707295	0.340723877	0	0	0.317547779	0.362387786	1.073540351	1.35957363	0	1.131812652	0	0	0.136845564	0.049553795	0	0	0.262550196	0.023592226	0.772091632	0.363282674	0	0.713791955	1.533105855	0	0	0	0.647579709	0	0.107605555	1.15337262	0.38157732	0.492631606	0.525021345	0.447104161	0	0.093809286	0	0.578396811	0.672024508	0.194404823	0.381847539	0	1.033097536	0	0.39990285	0.44771496	0	0.411438663	0
1.1.1.42	1.127143378	2.286057104	0.958649614	1.607827643	0.172538753	0	0.567326493	0	0.01705549	0.063206455	1.000875506	1.551377226	0.092590605	1.616206472	1.795475403	0.721237602	0.133243234	0.75487126	0.255997758	0	0.563219483	0	0.020804502	0.32968878	1.604079839	0	0.789290234	0.065018396	0.072172295	0.130475483	0.856318402	0.935347614	0.687618309	0.625078901	0.547590137	1.6888052	0.89230991	0.761732991	0.093476168	0.036247552	0.622969392	0	0	0.828607617	1.159970918	0.285634749	0.843050197	0.942376962	1.009674028
1.1.1.43	0.003696679	0	0	0	0	0	0	0.032238923	0	0	0.154454319	0.038824942	0	0.012430691	0.075158601	0	0.042667181	0.093867503	0.002434294	0	0.090763356	0	0	0.035099667	0	0	0	0	0	0	0.01394271	0	0	0	0.037292589	0	0	0.082877957	0.084551227	0.009299286	0	0	0.006962343	0.073833994	0	0.065422371	0	0.025071523	0
1.1.1.44	0.95801118	0	0.416621218	1.169825857	0.099708654	0	1.126454574	0.656911174	0	0.847563718	0.087974117	1.258600508	1.975736443	1.846685973	0.446225231	0.621866694	1.036417181	0.667475816	1.019165498	0	0	0.261377402	0.433894945	0	1.030377442	2.373305446	0.05775377	0.043151885	2.836666588	0	0.668426844	1.178593036	0	0	0	1.768729945	0.480467553	0.70603674	0.972493785	0.944616602	0.658033206	0.344009339	0.463906599	0	0.354577917	1.022756945	1.286936455	0.032148194	0.326687516
1.1.1.46	0	0	0	0	0.078286155	0.045859799	0.041079393	0	0.112593976	0.034938428	0.253643192	0.024324831	0	0.012057493	0	0.098036342	0.068790466	0	0	0.092487832	0	0	0	0	0	0	0	0	0	0	0.113457708	0.064587879	0.115098679	0.050781004	0	0.037649848	0	0.015133441	0	0	0.056006349	0	0.113103343	0.024476329	0.091507547	0.05375381	0.09842347	0	0
1.1.1.47	2.120875695	0	0	0	0.41671072	0.270832904	0.017705735	0	0.475325908	0.478831172	1.039331691	0	0	0.274433981	0	0.732374522	0	0	0.592860232	0	0.102722866	0.51170963	0.089897165	0	0	0.608603125	1.031111114	0	0.964625569	0	1.053763009	0.496513884	0	0	0	0.315548201	0.249358765	0	0.042486206	0.182941171	0.611704031	0	0	0.12033826	1.356578403	0.550060554	0	0.730154952	0
1.1.1.48	0.047619863	0.137009267	0	0.1730477	0	0.087879429	0.075430017	0.024401896	0.070454403	0.099513327	0.260644147	0.109098659	0	0	0	0	0.147433017	0.109276541	0	0	0	0.043963999	0.032416464	0	0.001649911	0	0.061845736	0	0.025472414	0	0.046823659	0.201192266	0	0.132756297	0	0.126754842	0.23708814	0.086974605	0	0.18176376	0	0	0	0	0.43222427	0	0	0.12858808	0.262172915
1.1.1.49	1.421842044	0.996088697	0.909046469	1.305083795	0	0.796995315	0	0.061033937	0	0	1.661784262	0.767962116	0	1.935001041	0	0	0	0.198338896	0	0	0.747503969	0.255362015	0	0.377142026	0.50963733	0.587341486	0.138983524	0.338693818	0.10339815	0.667821466	1.442483697	1.158597558	0.693025158	0.275602752	0	1.606518258	0	0.369255656	0	0.5665591	1.389106324	0.265211382	0	0.398378034	1.773735085	0.195554193	0.06101396	0.747850705	0.539709895
1.1.1.50	0.100462856	0	0.132172963	0.022613471	0	0.020121326	0.190917985	0	0	0.040369377	0.166330043	0.196641447	0	0	0	0.045534796	0.09715745	0	0.003882513	0.138640351	0.061090158	0.139285972	0.156824241	0.038620361	0.122680672	0.159616848	0	0.190916616	0	0.095908142	0.134307779	0	0.175835352	0	0	0.206476235	0.203842208	0.109749157	0.15027913	0.096600153	0	0.057991042	0.025028391	0.175329323	0	0.06806604	0	0.151822566	0
1.1.1.51	0	0.016053076	0.015758456	0.014959613	0.005056019	0	0.024168054	0	0.011412504	0	0.072010469	0	0.00713509	0	0.026206653	0	0	0	0.024527725	0	0.022997559	0.024922017	0.009099235	0.013882785	0.016294272	0	0.012641827	0.000251805	0	0	0.001578537	0.000621179	0	0	0	0	0.026208263	0.021769366	0.015165963	0	0	0	0	0	0.102453104	0.023704574	0.01518407	0.016909569	0.023731483
1.1.1.53	0.436004142	0.062200188	0	0.020740202	0.271714968	0	0.253053476	1.093486273	0.181988588	0	0	0	0	0.185403323	0.000848278	0	0	0.094970079	0	0	0.298216353	0	0	0	0	0.122019638	0.257827373	0.286185128	0	0	0.290885948	0	0.050054607	0.293172156	0.236252519	0	0.015502511	0	0.127756646	0	0	0	0.289899739	0.113471795	0.417119756	0.014375964	0.178431748	0	0.005936924
1.1.1.56	0	0	0.061224501	0.154929038	0.179226182	0	0	0	0	0.013800886	0	0.066565393	0.242786523	0.210796786	0.234934625	0	0.021144788	0.127114605	0	0.291474719	0.255672512	0	0.277215945	0.038655024	0.315733795	0	0.227524791	0	0.089823536	0	0	0	0	0.310014744	0	0	0.228363131	0.197049754	0.263688149	0.047267291	0.230157226	0	0	0	0.196391322	0.775135205	0	0	0.070018683
1.1.1.57	0.286864573	0	0	0.20106512	0	0.140175899	1.113615071	0.252822386	0.449460751	0	1.120019155	0.492852938	0.259457077	0.106903887	0.687989173	0	0	0.256852347	0.452724503	0	0.135771808	0	0.6383106	0.239911659	0.417165444	0	0.558484472	1.693519771	1.190056752	0.911632593	0	0.615800738	0.678472787	0.798814064	0.133727373	1.272721441	0.842778797	0	0	1.062614236	0	0	0	0	0.595648165	2.472323101	0.578208414	0.218790029	0
1.1.1.58	0.629855551	0.330420234	0.016506704	0	0	0.255849234	0	0	0.600499895	0	0	0.747193163	0.358364531	0.124074427	0.317784636	0.384454468	0	0.227975549	0	0.469994783	0.007647076	0.397978598	0.430347915	0.265240431	0	0.330629364	0.242533162	0.693808088	0	0.501514233	0.63062115	0.749164102	0.618674431	0.685233506	0.515059325	1.300501706	0.444807288	0.173019859	0.780223071	0.380115743	0	0.023271938	0.587842247	0	0	0.801605728	0.454791006	0.707916161	0
1.1.1.6	0.491706658	0.671764406	0.460597106	0	0	0.175748265	0.457750372	0.993438513	1.590570945	0.792033358	0	0	0.422287602	1.042722291	1.118364173	1.219388583	0	0.394148646	0.266948464	0.785169706	0.730196138	3.085402267	0	1.67134648	0.14974107	0.996777776	1.063031857	1.031592363	2.680969319	2.07251493	0.374859386	2.157998096	0	0.441102247	0.488353611	0.910618763	0	0	1.083707423	0	0.905475795	1.035239874	0.735616844	0.543029735	1.019193382	2.878301873	0	1.171257313	0.495443804
1.1.1.60	1.443238296	0.956553274	0	0	0	0.367915693	0	0	1.822301026	0.073520272	2.666516345	0.481521474	0	0	0	1.678735174	0	1.010980868	0	1.389408773	0	0	0	0	0.026284507	0	0.32586206	1.415022605	0	0.369130433	0	1.792228511	0.478094089	0	0.398918453	0.300321287	0	0.18090192	0.758178157	1.805210785	0	0	0.229823939	0	2.357318178	0.847985142	0.591460461	1.082519639	1.242307972
1.1.1.61	0	0.021567023	0	0	0.162716089	0	0.128966451	0.887027131	0.727443789	0	0.700407264	0.152085481	0.179453097	0.273410701	0.03741578	0	0	0.265792618	0	0.175423668	0.514220136	0.120140689	0	0	0	0	0.388987949	0	0	0.157518885	0.154816694	0	0.352976396	0	0.24570017	0	0.285214998	0.388928887	0.114360615	0	0	0.195771448	0.238157134	0	0.646801995	0.328950642	0	0.404108074	0.409441402
1.1.1.62	0.11748441	0.103225331	0.004567817	0	0.049961464	0.125730939	0	0.043501659	0	0.12002045	0.196495192	0	0.096505086	0	0	0	0	0	0.00430221	0	0	0	0.022023062	0	0.124290304	0.063419607	0.100673822	0.037620988	0.020122256	0	0	0.10949073	0.032608021	0.097405449	0	0	0.072507703	0.111885181	0	0.131342845	0	0	0.127310819	0	0.193044181	0	0	0	0
1.1.1.65	0.137431129	0	0.029529654	0.067933358	0	0	0	0	0	0	0.00967556	0	0	0.060399715	0.070382894	0.079682021	0	0	0.012693286	0	0.091072984	0.018737908	0.061127485	0.081550988	0	0.037849824	0	0	0	0	0.039420112	0	0.062979455	0	0	0	0	0.02203483	0	0.006883827	0	0	0	0.052392465	0.110030651	0	0.071258654	0.014463246	0
1.1.1.67	0.165459598	0.031215561	0	0.717007844	0.063084624	0	0	0	0	0	0	0.076721931	0.265108393	0.16368973	0.133402007	0.107320284	0	0.182146537	0.069551985	0	0.184613423	0.102747304	0	0.050807145	0.037690488	0	0	0.030738198	0	0	0.017589193	0.013558719	0.064940875	0	0.037569252	0	0	0	0.076090906	0.145516746	0.015863873	0.102601356	0.143937973	0	0.057341355	0	0.215550652	0.042656093	0.001279884
1.1.1.69	0.603587712	0	0.040230949	0.460065237	0.712357539	0.849235158	0.427994618	0	0.380214979	0	0.464672776	1.496365093	0.498110823	0	0.528540091	0.100707589	0.237295556	0.757951929	1.16731399	0	0.128677877	0.677125598	0.628367044	0.281350656	0.779547914	1.117742262	0.243168768	0.770420401	1.26216848	0.607244196	0.329059321	0	0.021147378	0.730117656	0	0.459378529	1.026898468	0	0.703519669	1.160841059	1.238425065	0.200150238	0.915996353	0	0.000481322	0.889454131	0.815332352	0.32298919	0.475992481
1.1.1.77	0	0.242237544	1.253172412	0	0.688185442	0.323572048	0.11681012	0	0.375014407	0	0.741974933	0.884403084	0.953708814	0.787141314	0.66353633	0	0	0	0.83426817	1.027297971	0.699215276	1.380219871	1.378850222	0.824489125	0	0	0.979477419	1.059205789	0.203482341	0	0	0.893873145	0.607124565	0.188177405	1.258719693	0	1.465513934	0	0.188663524	0.889066729	0.214551321	0.237287546	0.541289081	0.20799568	0	1.133405852	0.040992398	0	0
1.1.1.79	2.197461369	0	0	0	0	0	0	0	0	1.016213462	0.570544021	0	0	0.24164273	1.122752824	0	0	0	0	0	0.929043847	0	1.532254681	0	0	1.216894642	0	1.11445965	0.395938689	0	3.369059164	2.079561698	0	0	0	0.75528036	0	0.20889607	0.788515131	1.218972394	1.077434807	1.525804268	0	1.133869611	2.741556701	2.354563044	0	0.794515162	1.564742165
1.1.1.81	0.31144813	0.243533549	0.068369051	0	0	0	0	0	0.544461562	0.185670459	0.772869412	0	0	0.6180353	0.992058825	0	0	0	0.644361	0.382746689	0.248112217	0.615938041	0.576753725	0	0	0	0.635423817	0.631611731	0.476338387	0.489341725	0.875892862	0	0	0.738952009	0	0.633758071	0.600021865	0.075227697	0	0.615752887	0	0	0	0	0	1.36376351	0.758276568	0.502346818	0
1.1.1.82	0	5.46406E-05	0.006486592	0	0	0.006134054	0.00108616	0.002074313	0.002241761	0	0.023930061	0.010363063	0	0	0.004097596	0	0	0.018569891	0.01743247	0.020330888	0.027669932	0	0	0	0.036339009	0.007743725	0.010806166	0.004515828	0.004636187	0.008234426	0	0	0.008670339	0.006873357	0.009757807	0	0	0	0.009247159	0	0	0	0.008388314	0.007839924	0.019686842	0	0	0	0
1.1.1.85	1.254274806	1.112604116	1.541604988	1.572882294	1.169751721	0.599763679	0.449443717	1.129918276	1.578632267	1.368760332	1.186930539	0.470082872	1.409698864	0.801706922	0.769074256	1.564334135	0.880879766	0.136849774	0.97816798	1.137907737	0.260520162	0	1.556392811	0.993942763	1.080981617	0	1.001629942	0.997167734	0.120936866	0.417966053	1.480676633	1.260733643	1.276020869	1.378779244	0.821084504	1.443972626	0.75991516	0	0	0	0.557577873	0.437526189	0.945770576	0.200176441	0.870670754	0.872027549	0.698468104	0.476767293	0
1.1.1.86	1.489675209	1.287711633	0.991439171	1.344432022	1.667888024	0	0	1.71825085	0.329003771	0	1.041942573	0.851943611	1.594542795	1.71613285	0.906185164	1.267604407	0.46611113	0.153311324	0.753721752	0.799358945	0.843993399	0.392176393	1.219373709	1.252810838	0.742619813	0.009637366	0.469681211	0.241646043	0	1.464335485	0.660372248	0.94726751	1.631004439	0.958240894	0.735388401	1.510163742	1.595650385	0.052354525	0.636787319	0.894396437	0	0.68609198	0.097518687	0	0.794898662	0.40343434	1.216985507	1.687512092	0.739259393
1.1.1.87	0	0	0	0	0	0	0	0	0	0	0	0	0	0	0	0	0	0	0	0	0	0	0	0	0	0	0	0	0	0	0	0	0	0	0	0	0	0	0	0	0	0	0	0	0	0	0	0	0
1.1.1.88	0.307748788	0	0	0	0.256404679	0	0	0.198951897	0.306364332	0	0	0	0	0	0.338334415	0.33207906	0	0	0.139864009	0.057220608	0	0.01203175	0	0	0	0	0.255805128	0	0.028537153	0	0.327931925	0	0.104312202	0.407880607	0.20248857	0.040052907	0.208107017	0.214454424	0	0.409323337	0.045232156	0.078098936	0.017273411	0.235831485	0	0.167934668	0.290694374	0.138702861	0.476162654
1.1.1.9	0.224405213	0	0	0	0	0	0	0	0.122241368	0.040532829	0.367910795	0.211592932	0	0.414855124	0	0	0.05345162	0	0.145918197	0	0.170433557	0.04374284	0.108223395	0	0	0.045502472	0.169256316	0	0	0	0.278993724	0	0.067734922	0	0.077978924	0	0	0	0	0	0	0	0.223686282	0	0.204812616	0.072143389	0	0.037399841	0.048074515
1.1.1.90	0	0	0	0.122300179	0.215361287	0.109645395	0	0.090444754	0.135326114	0.183677566	0.109934899	0	0	0.103125309	0	0.140660973	0	0.090103638	0.198210908	0.188577681	0.15962902	0.008755174	0	0.146371348	0.318430964	0.194632774	0.045950237	0	0	0.171302316	0.259897266	0	0	0	0.176289611	0	0.103714268	0	0	0.077621281	0.005252488	0	0.075374173	0	0	1.115243872	0.032209869	0	0.174313516
1.1.1.91	0	0	0	0	0	0	0.190523549	0	0	0	0.299957886	0.39279404	0	0.472342518	0.374355282	0	0.180152417	0.412015767	0	0.433187064	0.207403667	0	0.018057001	0	0.400507647	0	0.290118264	0	0.172765477	0.070331222	0.584903505	0.348369363	0	0.09971389	0.157012946	0	0	0.274064369	0	0.051862288	0.075159998	0	0	0	0.59774843	0.348761707	0	0.095913395	0
1.1.1.93	3.59820802	0	0.942902298	0.98513083	1.070892275	0.178849922	0	0	0	1.430839501	3.952316212	0.996849973	1.893996472	0.926514115	0.015726544	0.815703443	1.168050676	0	1.310818771	1.874072329	0	1.363907494	0.152726114	0	0	1.689743174	0	2.241115667	0	0	0.673921518	0.285352888	0.591298593	0.929980958	0	0	0	1.544870184	0	2.137135348	0	1.64156487	0.215675217	0	1.331147018	2.359057794	1.245830218	0	0.6731296
1.1.1.94	0.715417996	0.45622004	1.389387994	0.979670218	1.674999252	1.047167789	1.69351048	3.175673156	3.241965732	0.668386306	1.471868772	1.561772151	0.675500851	0.369772896	0.625032618	0.683312483	1.288189886	0.438819277	0.667470397	0.996171429	0.744224825	1.24250177	1.609324286	1.222234877	1.488261685	1.343558746	1.449414338	0.736778789	0.729312549	0.285927258	0.634818543	1.363268195	1.075952214	0.929455188	1.294717425	1.150605863	0.822979659	1.059162615	1.713149806	1.608782434	1.424291481	1.568532207	1.354976321	1.704102882	0.83840156	1.734276562	1.183778287	1.332040846	1.575035583
1.1.1.95	2.340420939	2.855957208	0.208290842	0.214665046	2.521559522	2.103481988	1.888578622	2.848362866	4.851168572	2.105296679	1.696999768	2.761630497	1.328964739	0	4.748676914	3.479905281	1.146948499	1.782065777	3.503490777	0.594122849	1.134858826	0.365767432	0	1.829725498	0.791848074	2.468488095	2.565368861	2.894215355	1.821743778	0.497265631	1.012880823	0	0.039813016	0.49731819	0.661051462	0.895893364	0.716794416	1.034443727	0	1.856645352	1.308976682	0.484123201	0	0	3.383803704	3.09445671	1.111447036	0.386032131	1.690593226
1.1.2.-	0	0.020990924	0.067198134	0.111629207	0.107336673	0	0	0.052070176	0.119391966	0.111109424	0.38392517	0.099823668	0	0.056086448	0.076258594	0	0.113857546	0	0	0.09222144	0	0	0	0.069225797	0.110543507	0.085567489	0	0.107352083	0	0	0	0	0	0	0	0	0	0	0	0.003215019	0.007664195	0	0	0.062374523	0.217456299	0	0.148528887	0.116309162	0.143551414
1.1.2.3	1.301711765	1.841620005	1.421825254	0.628817861	0	0.314165264	0	0.387755235	0	0.292878924	2.239776293	0.098469645	1.043236944	0	0.073104684	0.792197229	0.638411179	0	0.488109126	0.246193912	0	0	0	0.692432893	0	0	0.355733687	1.749600967	0.978435635	0.8230652	0.421300487	0.323904268	0	0.986628422	0.505270546	0.611857824	0	0.003594354	0	1.446621426	0.059993931	0	0.353015294	0.990603208	0.679505487	0.536667705	0	0.955908006	0
1.1.2.4	0.824005017	0.302058935	0.694828351	0.329141827	0	0	0	0.475472528	0.556470563	0	1.871299891	0.765319722	0.835680095	0.546654355	0.778180337	0.067237534	0.765899953	0.125090829	0.225842827	0	0	0.096937164	0	0	0.275473064	0	0	0	0.208172938	0.021898848	0	0	0	0.408586224	0.193391994	0.451630693	0	0.617955986	0	0.536619901	0.031350933	0	0	0.063100604	2.225991448	0	0.78457088	0.784553529	0
1.1.2.6	0.05106443	0.115774509	0	0.147187771	0	0.123633238	0.152197409	0	0	0	0.094226277	0.010211359	0	0.059822953	0	0.108940364	0	0.194371385	0.114226218	0	0.044620041	0.116733092	0	0.089260047	0.033525071	0.165721367	0	0.006591235	0.160162444	0.054041201	0.145055808	0	0	0	0.033233964	0	0.07382268	0	0	0.150043791	0.098041306	0	0.001886421	0	0.09019723	0	0.189870868	0	0
1.1.2.7	0	0.000113906	0.004926885	0.0061339	0	0.002107868	0.003697937	0.00543262	0	0	0.019750613	0.000438778	0	0	0.005350564	0	0.002161274	0.002558172	0.00143662	0.001952986	0.003871233	0.001060996	0	0	0	0.001486856	0	0.004203401	0.001263833	0	0.000127016	0	0	0.005688909	0.003177852	0.005749456	0.000944083	0	0	0	0.004919134	0	0	0.003741465	0.023025353	0	0	0	0
1.1.2.8	0.252494476	0.397856202	1.280015978	0.240891478	0.073966495	0.013040971	0	0	0	0	0.843306241	0	0.301364941	0.33903041	0.188392935	0	0.16935015	0.469393751	0	0.400323257	0.196649287	0	0.506173802	0	0	0.096812213	0.230723499	0	0.277691256	0	0.008467395	0	0	0	0	0	0	0	0	0	0.241647581	0.014057307	0.245786582	0.226168825	0.243604871	0	0	0.263887047	0
1.1.3.15	1.806431987	1.478890341	0	0.090727587	0	0	0	0	4.45315442	2.214961134	1.366839726	0	0.057502633	0	4.087892385	0.96718282	0.804999098	1.887557587	2.217454652	0.886530032	1.233403651	0	0	0	0.42824247	0	1.921726533	0.918996042	0.046900151	1.299790381	0	0	0.645551635	1.289668762	0.20533844	1.144293124	0.023373108	0	0.981563276	0.020761951	0	1.57174729	0	0.80143486	2.74505545	0.628831216	0	0	0
1.1.3.21	0.156228317	0	0	0.031033476	0	0	0.004026444	0	0.092323666	0	0.065258181	0.160299806	0	0.094001539	0	0	0	0	0	0	0	0	0	0	0.193738637	0.702006701	0.135077038	0	1.154177613	0	0.213125231	0.007775334	0	0.290505667	0.13960946	0	0.106359455	0.232808477	0	0	0.256301079	0.163572821	0	0.094181496	0.239777118	0	0.119218806	0.10400277	0.180474769
1.1.3.41	0.021440301	0	0.003331587	0.034637331	0.031251106	0	0.008318702	0	0.021698164	0.017481424	0	0	0	0.022161228	0	0	0	0	0	0.022038291	0.034563564	0	0	0.008307791	0.007570063	0.025579003	0.025435486	0	0.037197251	0.015449643	0.01816391	0.000953385	0	0	0	0	0.035663787	0.020958508	0	0.008056514	0	0	0.021046456	0.004480462	0.021878036	0.004308932	0.010380123	0.03921988	0
1.1.3.6	0	0.385472076	0	0	0.004727366	0	0.148602062	0.158410737	0	0	0.100547573	0	0.087668186	0.161959589	0.001893065	0.001243841	0	0.040034937	0.109601586	0.060935235	0	0	0.135077723	0.014854633	0	0	0	0.004964182	0	0	0.033860889	0	0.090921715	0.124616322	0.150097152	0	0	0.009226073	0	0.058376216	0.098637413	0	0.171331414	0.166459422	0.026709728	0.10794444	0.282800151	0.021565624	0.148671818
1.1.3.8	0	0	0	0	0.144600555	0.010874121	0.028177943	0.115245877	0	0.007346236	0.104774867	0.049606528	0	0	0.123039912	0	0.051260297	0.08102927	0.0901556	0.102239668	0	0	0.059813835	0.135452986	0.566856692	0.107904991	0	0	0	0.125140149	0.263017893	0.166796375	0.020184538	0.103778451	0	0.037761995	0	0.043220356	0	0	0.099227107	0.152251448	0	0.016121937	0.040829363	0	0.134585632	0.155362101	0
1.1.3.9	0	0	0	0.086346059	0	0	0.000199213	0.00408873	0	0.031333785	0.156524622	0.006815642	0.03614267	0	0	0	0.017268683	0	0.073792173	0.043903185	0.021853193	0	0	0.050906071	0	0	0	0.082744362	0	0.066213907	0	0	0	0	0.050318918	0	0	0	0	0.071968079	0	0	0	0.056681115	0.308373584	0	0.030158143	0.037991014	0
1.1.5.2	1.165788294	1.461877121	0	0	0	0.424339328	0.757979328	0	0.356295598	0.613263001	0.592911135	0	0	0.745278977	0.446293218	0	0.190052032	0	0	0.366436943	0	0	0	0.692566024	0	0.176205743	0.669847244	0.66094038	0.597593675	0	0.924455703	0.729167099	0	0	0	0.172578343	0	0	0.542310857	0.506184365	0	0.058032492	0	0.209234037	0.304738371	0.265104222	0.22515816	0	0.686545322
1.1.5.3	2.10543149	0	1.181190873	1.332230309	0	1.945824174	0.730868547	1.745925214	1.306814951	1.421078708	3.287974565	2.122663847	0	0	1.193824481	2.646612873	1.01354766	2.21460013	2.242407593	3.216554533	1.035233368	1.258087745	0.507815503	0	1.878254342	2.040728974	2.690155389	3.890833571	0.047464445	0	0	1.820829233	0.947814844	1.975536423	0	2.600697575	0.493125709	0	2.941717763	1.762553659	1.885271235	2.473294044	1.565923157	0	0	3.059273043	0.218867966	2.259760048	0
1.1.5.4	0.456941206	0	0.280843361	0.028365819	0.50591023	0	0.830858305	0	0	0	0	0	0.052810367	0	1.001392581	0.467912789	1.954163606	0.92654861	0.658280281	0	0	0	0.664530394	0.65904174	1.213902337	0.093014024	0.366260183	0.006899017	0.944025236	0	2.56496112	1.64171426	0.396791362	0	0.719846823	1.688222983	0.254016584	0	0	0.86354396	0	0.70323325	0	0	0.933086914	1.021400505	1.129989488	0.300013594	0.20858793
1.1.5.8	0	1.051414914	0.370989896	0	0.434377999	0.038000312	0.409588885	0.44784315	0.128632029	0.015118529	0	0	0	0	0	0.282495656	0.148780504	0	0	0.069606498	0	0.266917577	0	0.490803412	0	0.240315862	0.493862895	0	0.354281245	0	1.12174187	0.06322449	0	0	0.335442785	0.063622257	0	0.471330783	0.189944737	0	0	0.091493868	0	0	0	1.352383299	0	0	0.500394592
1.1.99.-	0.204459855	0.208239096	0.199830212	0.111323688	0.42597716	0	0	0.427397723	0	0.174162485	0.808886281	0.131259474	0.067549546	0.112244774	0	0	0.144872955	0	0	0	0.316287314	0	0	0.375267884	0.031496145	0.100789207	0	0.196629642	0.518618936	0.358646503	0	0.28007317	0	0	0	0.44879888	0.522639035	0.091229923	0.339160306	0	0.135625954	0	0.5302243	0.321992199	1.234715228	0.668789978	0	0.011622841	0
1.1.99.1	1.687063046	2.156473025	0	0	0	0.462493338	0.056622292	0	0	0.617165121	3.52099753	0	0	1.145518875	0.760014151	0	0.237577616	0	1.054352511	0	1.175933571	0.322397797	0	0	0	0	0.431324752	1.819986279	0.943801705	0.109712944	1.473834546	0	0	0	0	0	0	0	0.53335712	0.365404155	0	0.117713017	0	0.079465981	3.276912067	1.47662475	0.370874716	1.222742439	0.066543639
1.1.99.10	0	0	0.03607247	0.038114474	0.026278701	0	0.057254647	0.034082804	0.023224616	0.021830044	0.122387429	0	0	0.023111819	0.008491451	1.26729E-05	0.073272104	0	0.03322212	0.027453971	0.075278354	0	0	0.028381639	0.004664735	0.010920458	0	0	0	0	0.019339386	0	0	0.021529612	0.069917606	0	0.074600349	0	0.072447116	0	0	0	0.029297294	0.012205505	0.039343958	0	0	0.053981425	0
1.1.99.2	0	0	0	0	0	0	0	0	0	0	0	0	0	0	0	0	0	0	0	0	0	0	0	0	0	0	0	0	0	0	0	0	0	0	0	0	0	0	0	0	0	0	0	0	0	0	0	0	0
1.1.99.21	0	0.140348946	0.142491895	0.095757152	0.016062812	0	0	0	0	0.190409963	0.783172546	0	0.243725471	0	0.191164492	0.058587818	0.007458294	0.426551088	0	0.0968218	0.456123574	0	0.277438273	0	0.46642692	0.344260287	0.299261934	0.399216692	0	0	0.074928828	0.433833208	0.252471943	0	0	0.227524996	0.28955463	0	0	0.379722843	0	0.181492733	0.2166628	0	0.920888505	0.1562516	0	0.380913494	0
1.1.99.24	0	0	0	0	0	0	0	0	0	0	0	0	0	0	0	0	0	0	0	0	0	0	0	0	0	0	0	0	0	0	0	0	0	0	0	0	0	0	0	0	0	0	0	0	0	0	0	0	0
1.1.99.28	0.106471177	0.124699595	0	0.141276304	0	0	0	0.00901569	0.238052869	0	0.031826239	0	0.071368489	0.065920299	0	0	0.176089225	0.248449035	0	0	0	0.058832062	0	0.067115609	0.096506421	0	0	0.229329137	0.160086932	0.106044874	0.172100855	0.18789917	0	0.05615062	0.190306374	0	0	0.124370431	0	0.189325282	0	0	0	0.047803925	0.259657611	0	0.141749485	0	0.187834002
1.1.99.3	0	0	0.520194592	0.353941958	0	0	0	0.787044936	0	0	0.602180592	0	0.546839662	0.127995183	1.361230603	0.261916481	0	0.905828393	0	0	0.911630869	0	0.25549102	0.540927908	0.750775292	0	0	1.528325741	0	0	3.716580901	0	0	0	0	0.12119584	1.219091612	1.242932919	1.174624615	0.736498306	0.987959898	1.358467413	0.149267957	0	0.844990551	1.21815759	1.229247884	0	0.732744641
1.10.2.-	0.003377023	0.033891492	0	0.023774101	0.020570408	0	0	0	0.025748169	0	0.039665465	0.001840446	0	0	0.034319185	0	0.021044042	0	0.009388993	0.020860787	0.005633068	0.002168117	0	0.004943853	0	0.029631016	0.011187647	0.031610432	0	0	0	0	0	0	0.034256929	0.019017752	0.020971284	0	0	0.024878346	0.005280552	0	0.008591617	0	0.006798526	0	0.007788168	0.001296383	0
1.10.2.2	1.70669712	0	0	0	0.20417434	0	0	0.134883045	0	0	1.440395181	0.045962278	0	0.630756115	0	0.15421276	1.022434008	0.248073769	0.319238556	0.450025751	0	0.196253812	0	0.35782522	0.558281921	0.295291617	0	0.182342113	0.498460031	0.526615395	0.053924466	0.488107438	0	0.139081752	0	0.3124575	0	0.609832974	0	0.020037178	0.462728672	0.044312444	0	0	1.149875783	0	0.060874721	0.257326875	0
1.10.3.-	0	8.665219623	5.188813847	6.661162589	0	4.402368585	1.770730206	3.392144288	0	3.053446022	7.570686075	1.358031001	5.315590708	0	6.72171556	4.658314399	2.164134148	2.600998155	4.183487505	4.607101872	0	0	4.650297634	3.534287387	0	6.013769874	2.586025566	9.365601515	0	0	7.946956642	8.1002342	2.724521146	4.119380714	3.826725189	3.468701579	1.514773324	0	0.480026875	9.790085843	1.227733432	0	1.1205484	2.060224458	5.19541655	4.963113519	2.029836546	1.347232612	3.96810259
1.10.3.12	0	0.744896829	0	0	0	0	0.173195827	0.269602168	0	0.177761398	0.390471564	0	0.263164865	0	0	0	0	0.230107111	0.483914984	0	0	0	0.395757007	0.871405427	0.769215494	0.803024578	0	0	0	0.565973716	0.001696777	0.718830694	0.477554289	0	0.731776496	0	0.508036117	0.041295281	0.620129969	0.020905024	0.270540636	0	0.214448436	0	0.911470441	0.781374358	0.07777	0	0
1.10.3.2	0	0	0	0	0	0	0	0	0	0	0	0	0	0	0	0	0	0	0	0	0	0	0	0	0	0	0	0	0	0	0	0	0	0	0	0	0	0	0	0	0	0	0	0	0	0	0	0	0
1.10.3.3	0.056958113	0.068103115	0.0598471	0	0.092728313	0	0	0	0	0	0.249217608	0.141264127	0.145919845	0	0.022793217	0.042383234	0.02962478	0.101969107	0	0.065815391	0	0.076264413	0	0.009763886	0.170669102	0	0	0	0.112913153	0	0.038958275	0	0	0	0.070252868	0.173686448	0.116730127	0	0	0	0.145727325	0.137625968	0	0	0.359985698	0.025295868	0.146676713	0	0
1.10.9.1	0	0.001926367	0	0	0	0.001764597	0	1.25545E-05	0.000663885	0	0.010390772	0.002055276	0	0	0.000599814	0.001040801	0	0	0	0	0	0	0.002536084	0.00315896	0	0.002002363	0.002690271	0	0	0.001282175	1.96459E-05	0	0	0.002339037	0.002551585	0	0	0	0.002866438	0	0	0	0	0	0.007916823	0	0	0.002698307	0.002951899
1.10.99.2	0	0	0	0	0	0	0	0	0	0	0	0	0	0	0	0	0	0	0	0	0	0	0	0	0	0	0	0	0	0	0	0	0	0	0	0	0	0	0	0	0	0	0	0	0	0	0	0	0
1.11.1.-	0	0.218501443	0.0261201	0	0.007472672	0	0.215643419	0.167782243	0.173639125	0.009764566	0.385510604	0.265558862	0	0	0	0.173612669	0.077614497	0.182758176	0.118893636	0	0	0.167296318	0	0	0	0.25830423	0.352906484	0.182113594	0	0	0.058690493	0	0	0	0	0	0	0	0.040457589	0.038307051	0	0.221753899	0	0	0.322410568	0	0.411385542	0	0.242893221
1.11.1.1	0	0.049378995	0	0.199377274	0.124174805	0	0.180328725	0.231679487	0	0	0.127597349	0	0.201543321	0.07345782	0.180858231	0	0.148762022	0	0	0	0.08587431	0.134644448	0.264581919	0	0.129234456	0.345762586	0.03233008	0	0.824128839	0.001845868	0	0.062181818	0.135829565	0	0.1750338	0	0.195306883	0	0.136870273	0.242059016	0.032361957	0	0	0	0	0.285333814	0.106828265	0	0.712462689
1.11.1.10	0	1.116461157	0.61616678	0	0.479126379	0	0	0	0.732601543	0.51880125	1.626869992	0.684058121	0	0	0	0	0.65358547	0.988675941	0.858353347	0.081175067	0	0	0	0	0	1.072355842	0.307691414	0	0.554655145	0	0	0	0.690801015	0	0	0	0.099033783	0.502249816	0.205716497	0.193194465	0.162693521	0.681633407	0.021667949	0.614152315	0.882312184	0.527992745	0.101340058	0	0.256799378
1.11.1.15	2.979146836	3.446078794	3.187550763	1.146537977	1.55062831	0.109881003	0	2.568806206	1.746512974	0	3.189999657	3.465612754	4.418035125	1.054619927	2.183104608	0	4.608263956	3.474838084	3.512275434	0.065680249	2.965751466	0	0	1.937094589	2.409118308	2.855109052	0.739504554	3.280109265	3.395783969	2.586536413	4.491344855	4.936831818	2.568810011	2.423845219	0	1.67576371	2.059258703	4.250433711	0.56467802	2.214204142	0	1.778004131	0.052448085	2.536020574	1.986324986	5.755936427	0	2.144084273	2.079991684
1.11.1.21	2.104316276	1.535041188	0	0	0	0	1.658889868	0	0	0.894409243	0.535251135	0	0.685483809	0	0	0	0	0	0	0.487304397	0	0	0	0.009993576	0	0	2.227793254	2.924705191	0	0	3.109747069	1.431953136	0.936512916	0	0	2.878507282	0.190588522	0.617676911	0	0.649950956	0.291112289	0.589900331	0.220025031	0	1.047745029	1.435745913	0	1.051655764	0.292636331
1.11.1.5	1.015455334	0	0.636293767	0	0.465020457	0	0.720141421	0.472612379	0	0	1.865037748	0.766434359	0	0.130346564	0.596292439	0.820424836	1.323981907	0.574862746	0.506296431	0.805460432	0	0	0	0.645315624	0	0.58098273	0.267984118	0.658246721	0.270141569	0.374404425	0	0.341004801	0	0	0.264540265	0.212995435	0	0	0.561465631	0	0	0	0	0.033681311	0.416031553	0	0	0.556537789	0.280060812
1.11.1.6	1.540292876	0.779954017	1.923617614	0.328994547	0.933405563	1.513105105	0	0.958942542	0	0.295645606	0.485846936	1.114108879	0.148968092	0	1.764877258	0	0.012117048	0.040764243	0.063058723	0	0.10451785	0	0.411612551	0.147529493	2.172584866	1.308087246	1.233199652	1.43042799	0.199925918	0.419473247	1.170004476	0.325076133	0.752889154	0.589852099	0	1.903924806	0	0.492194994	0.586501394	1.380561495	0.622344885	0.249431027	0	0	0.201449638	1.220716166	0	0	0.103270258
1.11.1.7	0.067255519	1.004918306	0.266714094	0.283784157	0.125731159	0.02616095	0	0	0	0.3761011	0.801990963	0.316913979	0	0.385008554	0	0.050677629	0.250003174	0.030996151	0	0.028632398	0	0	0.149388327	0	0.184876122	0	0.008934713	0.004739341	0.091478711	0	0	0.389786392	0	0	0	0	0	0.081512466	0	0	0	0.028659551	0.162571009	0	1.090701059	0	0	0	0
1.11.1.9	1.433783628	3.420753395	0	0.443201002	0	0.754729573	1.153452504	0	0.406109132	1.12272515	2.018875339	0.43765906	0.19078613	0.452677202	0.389929403	0.697759992	0	0.96129955	1.053168105	0.102348269	0.824834042	0	1.382305613	0	0	0	0.132526039	0.505093747	0	0	1.026509852	1.117305273	0	0	0.289552931	1.190075861	0.505078772	0.475686361	0.305111214	1.425374643	1.383706384	0	0	0	0.737669655	2.225324731	1.576797244	1.690007257	0.734479328
1.12.-.-	0	0.009937321	0	0.00178588	0.031781832	0	0.039529467	0	0.064906578	0.0116261	0	0.050958719	0	0.044863211	0.007555145	0	0	0	0	0.02118894	0.034151986	0	0	0	0	0.016409528	0	0.01909482	0.013790078	0	0	0.038517226	0	0.028591326	0.033108224	0.017598398	0.036658126	0.032510178	0.01169882	0	0	0.010353969	0.006996354	0	0	0	0	0.005739166	0.024208322
1.12.1.2	0	0.01817536	0.066649976	0	0.052928245	0.031276972	0	0	0	0	0.194195608	0	0	0	0.069170536	0.051800359	0.080974212	0.014925842	0.029866915	0.067092644	0.095161835	0.073675177	0	0.078798275	0.020821649	0.08269386	0.062956789	0.019177112	0.013531521	0	0	0	0.020653689	0	0	0.043792576	0	0.075190564	0	0.013515797	0.028883509	0.082058715	0.081283143	0	0.196280532	0.092119416	0	0.081289491	0
1.12.2.-	0	0	0	0	0	0	0	0	0	0	0	0	0	0	0	0	0	0	0	0	0	0	0	0	0	0	0	0	0	0	0	0	0	0	0	0	0	0	0	0	0	0	0	0	0	0	0	0	0
1.12.2.1	0.125931808	0	0	0.04162462	0.125290399	0	0.162917399	0	0.171579452	0.171351847	0	0.17156715	0.02393529	0.132638404	0.021552486	0	0	0.235821508	0.431486508	0.446823486	0.215297821	0	0.080270242	0.148701604	0.10583959	0.084490652	0.019867157	0.051928805	0.154574158	0.010121417	0	0.102268286	0.09058221	0	0	0.055436745	0	0	0.33251787	0.121046898	0.123589087	0	0.042098527	0.029161345	0	0	0.113749907	0	0
1.12.5.1	0.335896669	0	0	0.058015007	1.054049376	0	0	0	0.248140849	0	0	0.567472391	0	0	0	0	2.480271697	0	0	0.14288016	0.244740228	0.033091664	0.514914137	0.21537744	0.48322998	0	0	0.387945328	0.535193057	0	0	0.373186736	0	0.244823	0	0	0	0.32903976	0.319418372	0.48107002	0.207807512	0.445663343	0.438525269	0.404284214	0.253726883	0	0	0.056664008	0.182882892
1.12.7.2	0	0	0	0	0	1.265582102	0.171569921	0.821551169	0.203625046	0	0	0	0.492165602	0	8.04774746	1.693080745	0	0.727036025	2.763252345	2.188746824	1.216777739	0	1.378363909	1.305445651	0.890178462	0	1.111768223	0	1.887845889	0	0.54694542	0.106724226	0	2.448893718	0	1.671025337	0.522690334	1.643664468	0	0	0.261792935	0	2.482371256	0	0	0	0	1.414379894	1.149074812
1.12.98.1	0.000852535	0	0	0.005463165	0.004151699	0	0.004456562	0	0	0	0.014940172	0.006845977	0.00066117	0	0.004290022	0.001840952	0.005716397	0.005955557	0.004572849	0	0	0.006013447	0	0.004677999	0	0	0	0	0.005518631	0	0	0.000483726	0.006674633	0	0	0	0	0.000378289	0	0	0	0.005382066	0	0.003586257	0.014959169	0.00127196	0	0	0
1.12.98.2	0	0	0	0	0	0	0	0	0	0	0	0	0	0	0	0	0	0	0	0	0	0	0	0	0	0	0	0	0	0	0	0	0	0	0	0	0	0	0	0	0	0	0	0	0	0	0	0	0
1.12.99.-	0	0	0	0	0	0	0	0.17326171	0	0.056940775	0	0	0.053619281	0.037364125	0.07288251	0.149294199	0	0	0.140452468	0.120794456	0.076517293	0	0	0.004416878	0	0	0	0	0.062417323	0.064133826	0	0	0	0	0	0.086180064	0	0	0	0	0.028936121	0	0.022917114	0	0.161963851	0.061522179	0	0	0.122176292
1.12.99.6	0	0	2.495621665	0	4.10013251	0	0	0	0.90649016	1.331457559	0	2.168060006	1.850931854	0	8.66388675	0	0	1.410271008	2.328346987	0	0	0.105208679	0.491392205	0.176836319	0	0	0	3.662488037	1.578917427	1.421038781	1.260399459	4.444878621	0	0	1.291968583	2.547526664	0.723199915	0	0	2.903839487	0	0	1.93712111	0	0	1.049525149	0	0	0.104484855
1.13.-.-	0	0	0	0.000221105	0.001307222	0	0.002340398	0.00045095	0	0.00064099	0.001907945	0.000286882	0	0	0	4.23828E-05	0.001115207	0.000788981	0.000513297	0	0	0.000365335	0	0.001255372	0.002280087	0.000568298	0.000540233	0.002615978	0.000730962	0	0	0	0	9.06648E-05	0	0.00351129	0.000526742	0	0.000516741	0.000777644	0	0.001065219	0	0	0	0.000681353	0	0	0
1.13.11.-	0	0.064851624	0.018184327	0	0	0.014096449	0.068356982	0.037384354	0	0	0.048873729	0	0.063443459	0.01502778	0.035522899	0	0	0.043328215	0.03395536	0	0	0	0	0.05663434	0.07274221	0	0	0	0	0.071855491	0.034773056	0.051996714	0.073843225	0.057341744	0.032704191	0.021949818	0.047637731	0.013330438	0.06905489	0	0.02052859	0	0.007638376	0.028068148	0	0.012000078	0.022421744	0	0
1.13.11.1	1.047048128	0.952992904	0.601203128	0	0	0.604699605	0	0	0.291621844	0.356835817	0.540197063	0	0.083095868	0	0.522155995	0	0	0	0	0.438109055	0	0	0	0	0	0	0.23902064	0.312579053	0.471455579	0	0.107497054	0.400318013	0.622225889	0	0.480469391	0.272756441	0.170554042	0.612216253	0.220550821	0.141265566	0.277458734	0.122952128	0	0.195557596	1.783552717	0.142914606	0	0.681999563	0
1.13.11.11	0.835285457	0	0	0.251034852	0	0	0.275195895	0	0.40730684	0	0.913521937	0	0.245999641	0.289367327	0.341465098	0	0	0	0	0	0	0.412298857	0.109272471	0.314158408	0	0	0.549124728	0.14058511	0	0	0.233909906	0.048598379	0.004456242	0	0.436730549	0.475500404	0.301577624	0	0.181021131	0.255127933	0.212142435	0.411834982	0	0	0.525161808	0	0	0.331412967	0
1.13.11.15	0	0.343168433	0.304182352	0	0	0	0	0.246835572	0.218534398	0	0.797173157	0	0.369405636	0.289969286	0	0	0	0.324382157	0.232206517	0	0	0.048063936	0	0.238654125	0	0	0.165150001	0.388279671	0	0.006693903	0.205300637	0.729361113	0.168951337	0.14145263	0.161048751	0.840936432	0.018598535	0.331782942	0.279691958	0.415267721	0	0	0.027030836	0	0.914936733	0.728246994	0	0.183234799	0
1.13.11.16	0.37650723	0.355646801	0	0.264253391	0.098749366	0	0.170313844	0.019130426	0	0.211856628	0.320329401	0	0	0.054620511	0.188536587	0.221986153	0.033946896	0.205079242	0.062139815	0	0	0.142017409	0	0	0	0.307120857	0	0.070945685	0	0.190569455	0	0.528615606	0.316375157	0	0	0.569668216	0.302814667	0.115128576	0.107950544	0.334158651	0.226196826	0.253716304	0	0.191504301	0	0.697818695	0	0	0
1.13.11.2	0.408016895	0.156634895	0.244767277	0.05126595	0	0	0.041675523	0.222138618	0	0.104693495	0.311897401	0.068415666	0.239027072	0	0	0.028448142	0	0	0.076492648	0	0	0.101401161	0.087183655	0.039183977	0	0	0	0.151845135	0.062443245	0	0	0.254524645	0	0.182856232	0.22291569	0.011420563	0.119060744	0.10644984	0	0.045084274	0.040007238	0.088432311	0.164996873	0.150389633	0.210787506	0	0	0.040007774	0.098347742
1.13.11.20	0	0	0	0	0	0	0	0	0	0	0	0	0	0	0	0	0	0	0	0	0	0	0	0	0	0	0	0	0	0	0	0	0	0	0	0	0	0	0	0	0	0	0	0	0	0	0	0	0
1.13.11.24	0.000792622	0.001368083	0	0	0.002902798	0.001479569	0.002116841	0	0.001137863	0	0	0	0.001672554	0	0.003399039	0	0	0.00236808	0	0	0.000455115	0	0.002627471	0.001201421	0.002417055	0.001314922	0	0	0.002619981	0.001200311	0	0	0	0	0	0.002628097	0	0	0.000381969	0	0.003429142	0	0.00159134	0	0.001640952	0.001767161	0	0	0.00211302
1.13.11.27	1.440626146	1.004587752	0	0.854680832	0	0.827105127	0.138543529	0	0	0.794212893	2.600333169	0.656003973	0	0.842135827	0	0	0.601777884	0.724588101	0	0.601751509	0.268899632	0	0	0.864635313	0	0	0.088185514	0.495840314	0	0.256255817	1.102666963	0.855510988	0	0.524834931	0.432179426	0	0.601801751	0	0.273588646	0	0	0.648991939	0.770182516	0.6590103	2.626224601	1.453431435	0	0.723147145	0
1.13.11.3	0	2.020550387	0.480902592	0.555649256	0	0	0.386965051	0	0	0	0.79977972	0	0.617613819	0	0.067376864	0.023954824	0.89182544	0.746922183	0	0	0.401252674	0	0.193131596	0.905895549	0	0.185407618	0	1.030379766	0	0.880235564	0	0.915552213	0.839266675	0.209955417	0.456759064	0	0.561210516	0	0.088699301	0.167192739	0.716300444	0	0	0.659793541	1.169295608	2.489258739	0	0.382095139	0.626601575
1.13.11.33	0.01358591	0	0.021297362	0.037782422	0	0	0	0	0	0.018739649	0	0	0	0	0	0	0.0033769	0	0	0	0.019646082	0.02905716	0.036407157	0	0.027546674	0	0.00369931	0.001015813	0	0.043780649	0.012717334	0	0.020308421	0.01549011	0	0.003431757	0	0	0.025570157	0	0.022307657	0	0	0.043258665	0.000579231	0	0	0.006327229	0
1.13.11.34	0	0	0	0	0	0	0	0	0	0	0	0	0	0	0	0	0	0	0	0	0	0	0	0	0	0	0	0	0	0	0	0	0	0	0	0	0	0	0	0	0	0	0	0	0	0	0	0	0
1.13.11.37	0.088844394	0.074494741	0.077577418	0.012019688	0	0.065276753	0	0	0	0.071475979	0.114812894	0.015503748	0.070229791	0	0	0.03194318	0.017347568	0	0	0.023831132	0.07499398	0.060392684	0	0	0.064935415	0	0.031343067	0	0.037022401	0.080239556	0	0	0.089991628	0	0	0	0	0.044372211	0.082239862	0	0	0	0	0.037806927	0.199048293	0.09546776	0.043232213	0.088546867	0.048215296
1.13.11.38	0	0	0	0	0	0	0	0	0	0	0	0	0	0	0	0	0	0	0	0	0	0	0	0	0	0	0	0	0	0	0	0	0	0	0	0	0	0	0	0	0	0	0	0	0	0	0	0	0
1.13.11.39	0.480601724	0.466425388	0.000411229	0	0	0.370889799	0.059120774	0.487650311	0.427080995	0.416288253	0.69902274	0.469270828	0	0.340123507	0.771228671	0	0.468739958	0.322051707	0	0.408637803	0.187795911	0.390334075	0	0.043361464	0	0.084958131	0	0.305409958	0.117404771	0.430784809	0.098033316	0.2848875	0	0.007296071	0.45208751	0	0	0	0	0.072871059	0	0.279061145	0	0.403711378	0.564672643	0.328004002	0	0.395389621	0.398491181
1.13.11.4	0.026244113	0.009004991	0	0.165108662	0.015443241	0.183881897	0.294656907	0.098142252	0.702359731	0.092578715	0.137903322	0	0.313018894	0.280664962	0	0	0	0	0	0.362504775	0	0.231005244	0.165951341	0.116513955	0.264934742	0	0.022879907	0.360005569	0.120404497	0	0.264932362	0.034839775	0.119184025	0.173000971	0	0.347007103	0.263751624	0.115578418	0.142767896	0.502864971	0	0	0.465128372	0.257277156	0.355579902	0	0	0.010224127	0.046526137
1.13.11.41	0	0.064644361	0.006622782	0.084212507	0.114721234	0.121352734	0	0.023957501	0.128578304	0	0.396359343	0.092443813	0	0.09345518	0.082065484	0.017322024	0.042962912	0.015077851	0.053981834	0	0	0	0.113989916	0	0	0	0.087928564	0.117426531	0	0.051502731	0	0.060982845	0	0	0	0	0.06332682	0	0	0.085470392	0.098241341	0	0	0.035717161	0.286928518	0	0.114911271	0.000297107	0.085542706
1.13.11.5	0	0	0.097280219	0.242860368	0.148653802	0	0	0.280022486	0.052623629	0.410820141	0.59454642	0.003842632	0.072464044	0.327368241	0	0	0.296494128	0	0	0.342452276	0	0.433462279	0.01109934	0	0.283189706	0.153038301	0.273546917	0	0	0	0.158837437	0.244304494	0.116291072	0	0	0.283213373	0	0.307126012	0.218766091	0	0	0	0.393734801	0	0.980761516	0	0	0.001710006	0.406035435
1.13.11.52	0	0	0	0.013249861	0.00095242	0.011823224	0	0	0	0	0.040004763	0	0.022303823	0	0	0.035229677	0	0	0.003444839	0.007495368	0	0	0.035889049	0	0	0	0.274995868	0	0.008136661	0	0.03922287	0.026523608	0	0.048576284	0.046012867	0.032399291	0	0.01136951	0.035051448	0	0.015390491	0.01749589	0	0.014005503	0	0	0	0.005183913	0.021182969
1.13.11.53	0.557967381	0	0.249238395	0	0	0	0.256061024	0	0	0	0	0	0	0	0	0.914896477	0	0.823973902	0	0.806346547	0.894194759	0.347570473	0	0.903244971	0.842437585	0.160018424	0	0	0.120517247	0	1.897965916	0	0.532753299	0	0.29344666	0	0	0	0	0	0.564408078	0.920099536	0	0.291614162	0.60640197	1.925616899	1.067218694	0	0
1.13.11.56	0.000749425	0	0.001260263	0.000631612	0	0	0	0.000701048	0.00020739	0	0.010877949	0.000324655	0.000273895	0	0	0.002353298	0.002340964	0	0	0	0.00084723	0.00099845	0.001919673	0.000250102	0.001988633	0	0	0.001297863	0.000266714	0	0.002872931	0.002830426	0.001739017	0.002717076	0	0.002546575	0	0.000711996	0	0.001724502	0.002268366	0.001037052	0	0.00149771	0.008736075	0	0	0.000741345	0
1.13.11.6	0.089476682	0.037634319	0.023450135	0	0.144503036	0.04999693	0	0.025648155	0.106383493	0.008680207	0	0.023703543	0.059726247	0	0.08078017	0	0	0.126437718	0	0	0.1321235	0	0	0.029048111	0.105549604	0	0.060731909	0.019267253	0	0.137521424	0	0.06251315	0.156459271	0	0	0	0	0	0	0.089875112	0.108795001	0	0	0.161199125	0.11098265	0.02398273	0.161221231	0.016274747	0.173678106
1.13.11.8	0	0	0	0	0.514148902	0.062923928	0	0.218791843	0	0	0.419908509	0	0.291872226	0.005835005	0.177961991	0.43734448	0.046030814	0.03301041	0	0	0	0.064076872	0.498493948	0	0.355877546	0	0	0.328691573	0	0.392611613	0.113190011	0.09800355	0.320509308	0.210552573	0.016275331	0.09807605	0.222313495	0	0.028634551	0	0	0.172631462	0.311420262	0.524852031	0.630742675	1.613904708	0.05814292	0	0
1.13.12.-	0.330504138	0	0	0.004266564	0	0.02088256	0	0.091628485	0	0	0.614592767	0.059867399	0	0	0	0	0.098894935	0.262327167	0	0	0	0.212621276	0	0	0.31287532	0.10139977	0.151638549	0.015233674	0.329101172	0.222782385	0.577985192	0.277323615	0	0.132096611	0	0	0	0	0.231557913	0	0	0	0.265288038	0	0.575426893	0.183733718	0.31941947	0.338855849	0.193331838
1.13.12.16	1.364239983	1.163170421	0	0.927149561	0.41779028	0.340736401	0.113239328	0	0.651453599	0.23697887	3.747962787	0.615118691	0	0	0.798779467	0	0	0.102633419	0	0.819640077	0	0.144431065	0.237330547	0	1.52538286	0	0	0	1.161007443	0	0.827174597	0.278495334	0	0	0	0.851171647	1.132395282	0	1.579604484	0.772337783	0	1.137160147	0	0.245473376	3.770798657	1.126558616	0	1.013787642	4.67294E-05
1.13.12.3	0.101433829	0	0	0	0.049247381	0.08454847	0.128734055	0	0.095951422	0.04036169	0.006670863	0.05293045	0.085244592	0.142834524	0.107916924	0	0.161269403	0.051996466	0.16713838	0	0.1471416	0	0	0	0.028316212	0	0.069101674	0	0	0.097062156	0	0.049809931	0	0	0	0.141546	0	0	0	0.092198447	0.030086027	0	0.10605382	0	0.162122129	0	0.146297455	0.07158649	0.070962082
1.13.12.4	0.057825937	0.029519203	0	0	0.035158852	0.064285454	0.027977281	0.045775313	0.061921705	0.043240464	0	0	0.070933939	0.028055552	0	0.056192332	0.049085075	0.009065878	0	0	0	0.009472734	0	0.02274604	0	0.073226988	0.019287558	0	0.000926434	0	0	0	0.061974138	0	0.050639042	0.051230068	0.016157827	0.055236797	0	0	0.007579182	0.02734312	0	0.007615705	0.023582094	0	0	0.071038353	0
1.13.12.7	0	0	0	0	0	0	0	0	0	0	0	0	0	0	0	0	0	0	0	0	0	0	0	0	0	0	0	0	0	0	0	0	0	0	0	0	0	0	0	0	0	0	0	0	0	0	0	0	0
1.13.99.1	0	0	0	0	0	0	0	0	0	0	0	0	0	0	0	0	0	0	0	0	0	0	0	0	0	0	0	0	0	0	0	0	0	0	0	0	0	0	0	0	0	0	0	0	0	0	0	0	0
1.14.-.-	0.933543821	0.243949481	0.881669402	0	0	0.126626795	0.581529485	1.860303277	0.592619759	0	0	0.490684962	0.117514572	0	0	1.145733246	1.558638934	1.018020659	1.505486073	0.383693435	0	0	1.20641701	0.171352544	0	0	1.352246782	1.624211048	1.374117448	0	0.018663759	1.451194065	0	0	0	1.219287722	0.876945917	0	1.279953291	0.528433056	1.295343228	0.770630017	0.207430137	0.772163796	3.403197227	0.874258495	0	1.420758316	1.667210233
1.14.1.-	0.538402175	0.108348814	0	0	0	0.134133336	0	0.2666373	0.352644943	0.279073057	0.33605681	0	0	0.166207888	0	0.211650069	0	0.296651374	0.215638974	0.278846043	0.232610929	0	0.301991562	0.088128255	0.05388782	0.07907823	0.100762916	0.582915116	0	0	0.018827447	0.14025309	0	0.170885108	0.20455518	0.585700524	0	0.145786664	0.090725818	0.074450598	0.186320656	0.325064443	0.256317774	0	0.411434219	0.650426537	0.185672276	0.074900714	0
1.14.11.-	0.341014771	1.757111163	1.489519264	0	1.203924919	0	0	0.034302255	0.865900826	0	3.00686569	0.562481035	0	0	1.080882459	0	0.4045952	0	0	0	0.288007133	1.429892455	1.246640069	1.279725066	0.525203717	1.305474335	0.80333979	1.426782221	0.410499403	0.999703763	1.873520762	1.785345086	0	0.531331527	0	2.666176164	0	0	0.405008278	0.153100456	1.128383442	1.440389942	0	0	0.54220312	1.923308937	0.923752517	0	0.135266289
1.14.11.1	0.092674444	0	0	0.072642254	0	0.024824023	0	0	0	0	0.476052487	0	0	0.125938309	0.155430685	0.118860105	0.108933042	0	0	0.016483711	0	0.095438936	0.148765767	0	0	0	0	0.215162717	0.086390738	0	0.28380928	0.189792458	0.143113397	0.160732665	0	0.203931953	0.111758542	0.019608181	0.160051138	0.007739656	0.177275802	0.197291743	0	0.031356722	0.627502889	0.031162053	0.196189229	0	0.056215626
1.14.11.16	0.251839208	0	0.107906505	0.481868366	0	0	0	0.151635329	0	0.206537473	0.708903624	0	0	0.210171339	0	0.212830655	0	0	0	0.271289773	0.164410734	0.057239955	0	0	0.264013831	0	0.343860982	0	0	0	0.090581916	0.234121619	0.057330607	0.030209307	0	0.502264522	0	0.280629564	0.238090493	0	0	0	0	0.195042118	0.727542693	0.801675353	0.372914671	0	0.026401132
1.14.11.17	0	0.79137568	0.336975138	0.168363901	0	0	0.038981452	0.156819613	0	0.313484843	2.060538941	0	1.163606108	0	0	0	0.848132716	0	0.128271377	0	1.136011813	0	0	0	0	0.426595975	0.320287902	0	0	0	0.226619183	1.770803455	0	0	0.5613558	0.26200589	0	0.977028899	0.819124249	1.637850667	0	0.305004293	0.369000143	0.641954531	1.578717679	0.593866583	0.46776632	0	0
1.14.11.18	0	0.145798642	0	0.189917072	0.243529021	0.233081377	0.066103665	0.055656876	0	0	0.54041789	0	0	0	0.260930784	0.020781719	0.266362099	0.118369371	0.229493471	0	0.07371339	0	0	0.012346391	0	0	0.017374172	0.000234829	0	0.292000509	0.203805694	0	0.173160234	0	0	0.051619499	0	0	0.23825306	0	0	0	0	0.224375831	0.403997168	0.258911419	0.297208079	0.296753694	0.307358579
1.14.11.2	1.063293999	0	0	0.167739272	0.276077769	0.004445267	0.086684533	0.247376037	0	0	0.275267621	0.032008247	0.016713526	0.274031424	0	0	0	0.139129402	0.268306754	0	0.033310485	0	0	0	0.125773848	0.194836535	0.066458454	0.184559159	0	0	0.223096391	0	0	0.145735363	0.162499931	0	0.184725332	0	0.223284618	0	0.060289171	0	0.220051079	0	0.475397692	0.234178321	0	0	0
1.14.11.21	0.02313022	0.010066585	0.015615682	0.006868095	0	0	0.016491961	0.003498552	0.028259404	0	0.021997561	0.014858762	0	0	0.028679091	0	0.010843748	0.00675404	0.01053727	0.018690426	0	0.013614142	0	0	0	0.025001562	0	0.026928558	0	0	0.160538474	0	0	0	0.008794472	0	0.009866682	0	0.016234718	0	0	0.003953056	0	0	0.012699739	0.017185211	0	0.024429313	0.036329495
1.14.11.9	0	0	0	0	0	0	0	0	0	0	0	0	0	0	0	0	0	0	0	0	0	0	0	0	0	0	0	0	0	0	0	0	0	0	0	0	0	0	0	0	0	0	0	0	0	0	0	0	0
1.14.12.-	0.459887924	0	0.206707938	0.288022953	0	0.311260893	0.338402602	0	0	0.061156388	0	0.309476983	0.296570664	0.201644934	0.116989769	0.369895252	0.31694846	0.449132075	0	0.086832135	0	0.087662701	0.051013435	0.284901805	0	0.284553689	0.41500595	0.148870234	0	0.11449635	0	0	0	0.27330689	0.130083034	0	0.232150794	0	0	0	0	0.028997786	0	0.374613752	0.401763085	0.137315286	0	0.379877591	0.347546155
1.14.12.1	0	1.739321427	0	0	0	0.155690522	0	0.340901661	0	0	0.381047024	0.139634717	0	0.119927089	0.08087871	0.054885224	0	0	0	0.193611076	0.255569738	0	0	0.043452967	0.039865961	0	0.012474893	0.034149486	0	0	0.017411324	0	0	0.227844861	0	0.156223682	0.042526033	0	0.152065673	0.111214651	0	0	0.172774686	0	0	0.210710113	0.006179191	0	0
1.14.12.10	0	1.299823448	0.232337881	0.381737984	0	0.008023932	0	0.157353368	0.217691964	0.112142745	1.132904999	0.41492024	0	0	0.1052303	0.235425928	0.581344752	0.039869031	0	0.736386606	0	0	0	0	0	0.55813015	0.026549325	0	0.235381531	0	0	0	0	0.02413099	0	0	0	0.271467244	0	0	0	0.270001374	0	0.713401527	0.718493347	1.307824613	0	0.577889625	0
1.14.12.12	0.400320105	0	0.072481194	0	0.008650689	0.002221362	0	0	0	0	0	0.031826618	0	0	0	0	0	0.069044715	0	0	0.076163095	0	0.005603363	0	0	0	0.05408593	0.012179283	0.025615675	0	0	0.023300576	0	0.051636642	0	0.06753466	0.083834342	0.079015807	0	0.003525242	0	0.044182711	0	0	0.056588697	0	0.050999047	0.057879168	0.000208927
1.14.12.13	0.326101373	0.079537963	0	0	0	0	0	0	0	0	0.467183729	0.347490956	0.000778758	0	0.107851095	0.007261135	0.074946992	0	0.370860062	0.265651578	0.28596671	0.349444774	0.307993541	0	0.292259008	0	0.21197408	0	0	0.3212787	0.204850216	0	0	0.237984893	0.178888602	0	0	0	0	0.006700144	0.129651004	0	0.216559414	0.344834276	0.556660071	0.034581292	0.275296969	0.255743684	0
1.14.12.17	0	1.703475167	0	0.416104956	0.266700151	0.153469825	0	0.627567289	0	0	0.165201738	0.584733633	0.450929689	0	0.38109885	0	0	0.14981995	0.590767938	0	0.232993644	0	0	0	0	0	0	1.345727778	0.441128576	0.012993015	0.497013208	0.763843911	0.484777712	0	0.565840767	0.956888665	0	0.536604761	0	0.170373126	0	0.54584686	0	0	1.221792966	0.674625636	0.349460727	0	0.334502568
1.14.12.18	0.098857535	0	0	0.141203093	0.296035631	0	0	0.169012838	0	0.00884802	0	0.097977344	0.241640106	0	0.173174139	0	0	0	0.103655664	0.163535084	0	0	0	0.092850789	0	0.203863219	0.060542717	0.25613124	0	0.117301679	0	0.034632771	0.123554333	0	0.262971774	0.023927551	0	0	0.195381408	0.130896054	0.262067392	0.261524493	0	0	0.194535683	0.063444292	0	0	0
1.14.12.19	0.353609694	0.701609437	0	0.729248684	0.234591351	0	0.668553178	0	0.034837661	0.269436584	1.276463566	0.539525219	0.068485901	0	0	0	0.667060496	0.438883963	0.59258085	0	0	0	0	0.19066323	0.083512866	0.680306359	0.640584686	1.052011972	0	0	0.521964652	0.583997771	0	0	0.421028008	1.352157971	0	0	0.794951955	0.779325037	0.10872189	0	0.526689627	0.18736128	1.296079625	0.429320541	0	0	0
1.14.12.3	0	0.001698597	0.080930542	0.045198964	0	0	0.022879176	0.131814853	0	0	0	0	0	0.00345192	0	0	0.00300776	0.112043464	0.113381663	0	0.091758005	0	0	0	0	0	0.034188451	0	0	0	0	0.132334841	0	0.035460843	0	0	0.058601668	0	0	0.1258732	0.113599452	0.086458403	0.011401368	0	0.149048303	0.07095396	0	0	0
1.14.12.7	0.08691613	0.065586147	0	0	0	0.073558093	0	0.04663762	0.108599199	0	0.365549073	0.097652651	0.007969424	0.064932229	0.002007918	0	0	0.018195254	0	0	0.046263283	9.46185E-05	0	0.029179216	0	0.096969423	0.004080392	0	0	0.044700439	0	0.115471445	0	0	0	0.116811575	0.033279891	0	0.124572893	0	0.059728855	0	0.107612663	0	0.419084712	0.048545338	0.080305293	0.100069372	0.068409095
1.14.13.-	0.786919625	8.093967947	1.833587279	0	0	0.815522106	0.940425587	0.896617328	0	0	5.964916603	0.162406824	0.93856146	0	0.303396618	0	1.956210757	1.662819101	0	0	1.104748273	0.211902231	0	0	0.619599985	0	0	0.81163908	1.584193477	0	1.849966877	2.236155006	0	0	0	2.870149929	2.445113443	0	1.22472471	0.428073363	0	0	0	0	1.086186148	2.796423461	1.3970158	0.536531704	0
1.14.13.1	1.117993298	0	0.366267784	0	0.498035284	0	0	0	0	0.106615374	0.913154155	0	0.051659292	0	0.394799431	0	0.20734603	0.321972952	0	0	0.190123875	0.255001855	0	0.445786123	0	0.255043403	0	0.029160948	0.47442498	0	0.869646801	0.772170198	0.356259998	0	0	0.627049707	0	0	0	0	0	0	0	0	1.215834067	0.158306203	0.297183142	0	0
1.14.13.100	0	0	0	0	0	0	0	0	0	0	0	0	0	0	0	0	0	0	0	0	0	0	0	0	0	0	0	0	0	0	0	0	0	0	0	0	0	0	0	0	0	0	0	0	0	0	0	0	0
1.14.13.106	0	0.055341906	0	0.076246154	0.077079443	0	0	0	0.095203848	0	0	0	0	0.0820429	0.025131161	0.053103721	0	0.04664457	0	0.016555488	0	0	0.002135545	0	0	0	0.100664374	0	0.069137276	0	0.11049478	0	0	0	0	0.059317051	0	0.064925722	0.024732391	0.046873876	0	0	0	0	0	0.006285664	0.080478148	0.111650216	0.078899928
1.14.13.12	0.001923967	0.002379	0.000737735	0	0.002859282	0.000988129	0	0	0	0.001571085	0.010528918	0	0	0	0.001213826	0.00197009	0	0	0.002036634	0	0.000168555	0.000168268	0.002677625	0	0.002306695	9.98432E-05	0.000190791	0.000638744	0.000267839	0	0.000493708	0.001258204	0.003206126	0	0	0	0	0	0.000358295	0.0006266	0.002636778	0.001417344	0.000815603	0.00291012	0.008279184	0.000371724	0	0.00265881	0
1.14.13.127	0.585386275	0	0.686989033	0.20392191	0.602033556	0	0.073891752	0	0.470804335	0.3046596	2.103626728	0	0	0.138126492	0	0.216472102	0	0.71421686	0	0.049727457	0	0	0	0.40080644	0.110984396	0.277175466	0.354357131	0.782544742	0	0.612015466	0.206919696	1.273450099	0.66139697	0.082575969	0	0	0.546987701	0.195835968	0.423725718	0.72101723	0.481242681	0.360551602	0.310118897	0.190869822	2.289145495	0.355554218	0	0.650050161	0
1.14.13.132	0	0	0	0	0	0	0	0	0	0	0	0	0	0	0	0	0	0	0	0	0	0	0	0	0	0	0	0	0	0	0	0	0	0	0	0	0	0	0	0	0	0	0	0	0	0	0	0	0
1.14.13.149	0	1.995173146	0.646459551	0	0	0.404580597	0.806247955	0.671175891	0.847141362	0	1.769622716	0	0	0.696006939	0.378567064	0.688635033	0	0.362878004	0.566874688	0.736131122	0.093173781	0	0	0	0.176858936	0	1.300636722	0	0	0	0.260415284	0.960768016	0.809113198	0	0	0	0	0.590496819	0	0	0	0	0	0	1.261431483	1.748440377	0.189136345	0.290631721	0
1.14.13.151	0.027744094	0.001919403	0	0.033213919	0.051127749	0	0	0	0.027114514	0.067132156	0.021121603	0.063391318	0	0	0	0	0.023060559	0	0.093269601	0	0.019563994	0.052828209	0.102379035	0.086085242	0.046174587	0	0.177647364	0	0	0.060177245	0.021654744	0.080594473	0.05174469	0.053204149	0	0.039665556	0	0	0.060617294	0	0.02452585	0	0	0	0.089376058	0	0.123133795	0.032947774	0.118805196
1.14.13.154	0	0	0	0	0	0	0	0	0	0	0	0	0	0	0	0	0	0	0	0	0	0	0	0	0	0	0	0	0	0	0	0	0	0	0	0	0	0	0	0	0	0	0	0	0	0	0	0	0
1.14.13.2	0	0.529851075	0.191736996	0.119657775	0.107909302	0	0	0	0	0.395144484	1.109128837	0	0.435846776	0.253297028	0	0.012185549	0.23958599	0.071041697	0	0	0.336299625	0	0	0	0.196626005	0.472624285	0	0.472581014	0	0	0	0	0.024832962	0.143586002	0.013262888	0	0.252799128	0.007137004	0	0.155107417	0.470339293	0	0	0	1.05900845	1.432670879	0.17720087	0.087513313	0
1.14.13.20	0	0	0	0	0	0.341445805	0	0.329775751	0	0.244125689	0	0	0	0	0.166549723	0.364457139	0	0.006069462	0.191102839	0	0.29540869	0	0	0.24047837	0	0	0	0	0.195130066	0	0	0.135178541	0.164496597	0	0	0	0.225207346	0.184680085	0.099670206	0.142267365	0.098699927	0.10903734	0.079509368	0	0.44521988	0	0	0	0
1.14.13.22	0.088345061	0.381797418	0	0.115364865	0.187817251	0	0	0	0	0	0.732406819	0	0	0.016278587	0.197585793	0.321464187	0	0.175950695	0	0	0.30436889	0.31064077	0	0	0.321976089	0.118188411	0.06719937	0.329438075	0	0	0	0	0.330641141	0.266300899	0.101532891	0	0	0.035369353	0	0.2579575	0.228720032	0	0.034103055	0	0.168996075	0.252851665	0	0.167504262	0
1.14.13.39	0	0	0	0	0	0.109137866	0.048875148	0	0	0	0.170271739	0	0	0.043908865	0	0	0	0	0	0.124082489	0	0.030577846	0	0.040572725	0.133441849	0	0.057933069	0.030323826	0	0	0.197357584	0.136601153	0.05067062	0	0.007730954	0	0.130948194	0	0.145086998	0.088345189	0.124311038	0.212373865	0	0	0.194988607	0.027675088	0	0.206463667	0.147513062
1.14.13.40	0.068747678	0.008489903	0	0.086369031	0.138955658	0	0.082671795	0.161015498	0.046000488	0.098768161	0.204120476	0.140859625	0	0	0.146673356	0	0	0	0	0.023775086	0	0	0.06591576	0.077907447	0.154698752	0.039744509	0.045185782	0	0	0.0875829	0	0.092648011	0.040187093	0	0	0	0.184300248	0.036735485	0.166465253	0	0	0.077713341	0	0	0.178846532	0.000301369	0.169458749	0.029381943	0
1.14.13.50	0.061811938	0	0	0	0	0	0.097211615	0.039069152	0	0	0	0.064364117	0.036241478	0	0	0	0.058938816	0	0	0	0	0	0.044681742	0.048260774	0	0	0	0.091245338	0.035870043	0	0.106341251	0	0	0	0.095221829	0	0	0	0.024523005	0	0	0	0	0	0.024927063	0.079533466	0.052504469	0.025112555	0.11989891
1.14.13.59	0.32047023	0.833534639	0	0.310458213	0.54472399	0	0	0.469032875	0.168010943	0	0.033861236	0.057361517	0.138671448	0.315246172	0.225677264	0.05827673	0	0.346632233	0	0.302210436	0.360408759	0.279250993	0.276171473	0.210104802	0	0.240272214	0.54812242	0.539304859	0	0	1.232362625	0.249390304	0	0.007209142	0	0.967787745	0.284083669	0	0.358730497	0.614149388	0.090021835	0.230910997	0	0	0	0.764683895	0.221198789	0.568512249	0.058641127
1.14.13.7	0.487222077	1.168476622	0	0.488523567	0.157611461	0.041032738	0.338879801	0.328195837	0.024011037	0	0.18650261	0	0.280932263	0.145287232	0.068913317	0.195926482	0.306804935	0.153623781	0.085171801	0	0	0.104207951	0.17190139	0	0	0	0	0	0.25471139	0.08603572	0	0.219535443	0	0	0	0.163088835	0	0	0	0	0.339679054	0	0.178647478	0	0.162407156	0	0.297671426	0	0
1.14.13.70	0.071505239	0	0	0	0.054372263	0	0.009990649	0.023085743	0.047376205	0	0.080349405	0	0.005457564	0.01923968	0.012660643	0.017787947	0	0	0	0	0.003242003	0.041702079	0.040155881	0	0	0.011186692	0.012350278	0	0.028257996	0.014439359	0	0	0.007026492	0.009982901	0	0	0.063353802	0.024223401	0	0.005653287	0.023506192	0	0.059588095	0	0.036535586	0.058244679	0.015547254	0.009953589	0.014785228
1.14.13.8	0.045274086	0.023935404	0	0	0.106097144	0	0.097842725	0.085182889	0.031026715	0	0.201956951	0.043097691	0.047948244	0.162330867	0.00659006	0	0	0.191489405	0	0.106599972	0	0	0.015354815	0.131443121	0.207122829	0.054746982	0.104094449	0.142675412	0	0.15434854	0.049714054	0	0.062510344	0	0	0.060516096	0	0	0.159963578	0.182923166	0	0	0	0.17267883	0.379752988	0.081246144	0.013475125	0.087434463	0.107637821
1.14.13.81	0.225028529	0	0.06327503	0.210376874	0.139817799	0.228262641	0	0	0	0.764836091	0.005684621	0	0	0	0	0	0	0	0.215343028	0	0	0.082607811	0.225488378	0.222456695	0.228213066	0.13753061	0.244380069	0	0	0.127605169	0.07147285	0.119305053	0.04596011	0	0.033077812	0.105302537	0.097894398	0.188081701	0	0.106247526	0.186992873	0.102052876	0	0.048183272	0	0	0.293296419	0.034629553	0.140291829
1.14.13.82	0	0.967625886	0	0	0.039830745	0.26896	1.671703254	1.933883856	1.670371219	1.36653881	2.611274873	0.25312382	0	1.730003388	1.630375883	0	0.946518668	0	0.358717922	2.098888561	0	0	0	0	0	0	0	2.352891607	1.409247013	0.331777183	2.016483772	0	1.82754606	0	0	0	0.897996726	0.769885303	0.626813942	0.126874345	0	0	1.932297811	0	1.6894429	1.729728162	2.234037673	0	0
1.14.13.83	0	0.292809352	0	0.285064702	0	0.13818333	0.105200292	0.106669832	0.070354234	0	0.160610962	0	0	0.185980866	0	0	0	0.190908722	0	0	0	0	0.094375426	0	1.006104863	0	0.019952302	0.014771605	0.198956347	0.26728705	0.151334492	0	0.192855061	0	0	0	0.23937286	0.162445515	0	0	0.222942851	0.103879314	0.240019036	0	0.49259381	0.381695914	0.00723323	0.025551416	0.347236357
1.14.13.84	0	0	0	0	0	0	0	0	0.0671294	0.002030079	0.06365865	0	0.011411734	0	0	0	0.010242216	0	0.014943983	0.021704545	0.0698445	0	0	0.068654129	0	0.002695221	0.052673693	0.016451566	0.062446477	0	0	0	0.056740574	0	0.010240995	0.061279993	0	0	0.034222871	0	0.028949208	0.061710534	0	0.01435932	0.04307271	0.053951453	0	0.061665609	0.041246972
1.14.13.9	0	0	0	0	0.061955739	0	0.140966215	0	0.143516626	0	0	0	0	0.058788411	0.101323559	0	0	0.064190569	0.00280986	0	0.11243485	0	0.006999302	0	0	0	0	0	0.134360297	0	0	0.082268268	0	0	0.063297341	0	0	0	0.144029701	0.140000823	0	0	0.024161825	0	0.076023448	0	0	0.06872141	0
1.14.14.-	0.161431216	0.029451323	0.194293666	0.129923869	0	0	0	0.144799497	0.152405361	0.114623358	0.147050129	0.208600688	0.018912429	0	0.170462304	0.177138138	0	0.218692448	0.048329528	0.147044364	0.011484918	0.102872355	0	0.137623777	0	0	0.09150187	0	0	0	0.08221117	0.111759208	0.090516336	0	0.09869593	0	0.08891961	0	0	0.078997248	0.184806355	0.053495316	0.014898283	0.145684434	0.091167787	0.160307677	0.187834967	0.201480686	0.035713061
1.14.14.1	0	0	0.370073356	0.007190435	0	0	0	0.357312406	0.142198876	0	0.051383972	0.17928363	0	0	0	0	0.141562659	0.332568291	0.025361864	0.301401039	0.160578669	0	0.332055736	0.292751889	0	0.067647254	0	0.22098137	0	0.367534612	0.26069282	0	0.079907572	0.095878314	0	0	0.376037471	0.365251187	0	0.15259636	0	0.110476898	0.277739587	0	0.048147063	0.390507998	0.337760541	0.073426584	0
1.14.14.3	0.942193627	0	0	1.187342584	0	0.671021415	0	0.579175199	0	0	1.418892937	0.346673165	0	0	0	0	0.104124503	0.799575443	0	0.117199746	0	0	0	0.041787308	2.065501641	0	0	0.854940563	0.09414071	0.006039418	0.605922428	0	0	0.288589873	0.158754065	0	0.624628021	0	0.211724674	0.393991178	0	0	0	0.969121807	0.696248226	0.814616773	0	0.158823981	0.408851581
1.14.14.5	0	3.516068965	0	0.914724078	0	1.047703847	0	1.574182213	0	0.140061716	3.312889223	0.73086698	1.253656553	0.181444002	0.913262467	0	0.289689792	0.301959539	1.201318698	0	0.82509161	0	0.978477799	1.322820883	0.168054552	0	1.308356865	2.098843323	0	0	2.830347028	1.416520903	0	0	0	1.792050105	0	0.942268203	0.515380299	0	0	0.808730337	0	0.001778011	2.815780233	2.555785224	0	1.237635238	0.987855517
1.14.14.7	0.043097786	0.016036878	0.112157342	0	0.022204692	0.052295355	0	0	0.014891384	0	0.050253177	0.102097604	0	0	0	0.01176073	0.001587595	0	0.073892043	0	0	0.033531722	0	0.100652934	0	0	0	0	0.125701114	0	0.048785068	0	0	0.120705217	0	0	0.117020856	0.093240824	0.031857457	0.04480118	0	0	0.126462064	0.016580397	0	0	0.084132021	0	0
1.14.14.9	0.803442167	1.810536683	0	0.124697028	0.451479373	0.036303114	0.587520641	1.442242363	0.747179524	0	0.465184204	0	0	0	0	0	0.672599006	0	0.053669766	0	0.829041606	0.216764905	0.447714479	0.90828827	0	0	0.784553981	0.868581459	0	0	0	0.225820909	0.142546484	0	0	1.430955721	0	0.666937948	0.385803233	0.841819241	0.558445538	0.887132803	0.888886911	0	0.529013498	1.464000672	0	0	0
1.14.15.3	0.351100009	1.009604987	0	0.260448847	0.060697244	0.328209164	0.218122899	0	0	0	0.289588812	0.144701607	0.213383811	0.280913326	0.183831163	0.21639765	0.258134028	0.265757256	0.335721118	0	0	0	0	0	0	0	0.193923353	0	0	0	0	0.195934175	0	0.134507174	0	0.276261921	0.198456675	0	0.310502959	0	0	0.327563227	0.102994598	0	0.142560711	0	0.34032841	0.225578304	0.05608436
1.14.15.7	0.561728742	0.113585907	0.125279489	0	0.205123729	0.040843459	0.193500671	0.097190881	0.047643898	0.077634367	0.583212726	0	0.182974161	0	0.050284039	0.245103593	0	0.282079755	0	0	0.110994185	0	0.037647591	0.031282748	0.075542176	0	0.184012751	0	0.129265585	0	0.269721116	0.200963432	0	0	0	0.13867067	0	0	0.115104408	0.036632006	0	0.216222021	0	0.225403584	0.413173414	0.294035234	0	0.075907608	0
1.14.16.-	0	0	0	0	0	0	0	0	0	0	0	0	0	0	0	0	0	0	0	0	0	0	0	0	0	0	0	0	0	0	0	0	0	0	0	0	0	0	0	0	0	0	0	0	0	0	0	0	0
1.14.16.1	1.10636924	0	0.298029343	0.124818049	0	0.349230425	0.125708948	0	0.13174581	0.212816788	0.514942345	0	0.186356123	0	0	0.231997756	0	0	0	0.065469713	0.159016273	0	0	0	0.314380354	0	0.477927859	0	0	0.357785619	0.159614271	0	0.281303553	0.011698016	0.035950116	0.420520592	0.364933637	0.064772834	0.139049642	0.384358583	0.14441178	0.387833394	0.379320009	0.060875907	1.075576338	0.192113452	0	0.367525114	0
1.14.17.3	0	0	0	0	0	0	0	0	0	0	0	0	0	0	0	0	0	0	0	0	0	0	0	0	0	0	0	0	0	0	0	0	0	0	0	0	0	0	0	0	0	0	0	0	0	0	0	0	0
1.14.18.1	0.126850606	0.147158004	0	0	0.086452058	0.01609464	0.067721008	0.117219181	0.138254919	0.104582013	0.343181131	0.022063553	0.132333223	0.043150636	0	0	0.176265144	0	0	0.17888038	0.038107616	0	0.115239247	0	0.226167191	0	0	0	0.101364307	0	0	0.045227103	0.145163458	0.166368495	0	0	0	0.097522213	0	0	0.16287145	0.12243017	0	0	0.321722889	0	0.057354712	0.001857229	0.06133558
1.14.19.-	0	0	0.118232412	0	0.121275867	0	0.009202287	0.095700903	0	0.131943312	0.289682786	0.184627091	0	0	0	0.041970554	0	0	0	0.00921314	0	0.007545071	0.048088233	0	0	0	0.176260827	0	0	0	0.050746353	0.070429054	0.128117469	0	0	0.12881553	0.184872085	0	0.065638432	0.070454998	0.093242991	0	0	0	0.49684396	0.069600667	0.119391339	0	0
1.14.19.1	0.710333639	1.861738657	0.651382024	1.031117186	0.545043237	0	1.008728149	0	0	0	0.722799492	0.498463841	0.551267303	0	0	0.633377117	0	0.449839199	0	0.280948774	0.027112082	0	0	0	0	0	0.06853544	0	0.29118319	0.519340517	0.004776423	0	0.199134961	0	0.154116188	0	0.600848419	0.48652242	0.659803294	0.57174354	0	0.492185629	0	0.086259595	0.863165695	0	0	0.571535443	0
1.14.19.2	0	0.032257449	0	0	0	0.081012832	0	0	0.063267311	0.078148517	0	0	0	0	0.031432223	0.114860559	0	0	0	0.035409761	0	0	0	0	0.037695688	0	0.113803881	0	0.037442708	0	0.117555704	0.118148755	0.035791685	0	0.066346397	0.091171961	0	0.052174692	0	0	0	0	0	0	0	0	0.106052615	0	0.038256415
1.14.19.3	0	0.35163255	0	0	0	0.079105774	0	0.156135443	0	0.168611967	0	0	0.001868911	0.17710607	0	0.101026497	0	0.122800852	0.190868535	0	0	0	0.146126431	0	0.087694876	0	0	0.064644913	0.071076168	0.191875375	0.021681483	0.111287133	0	0.1247298	0.012027748	0	0	0	0	0	0.059774906	0	0.166410897	0	0	0.186627258	0.111848051	0	0
1.14.21.6	0.008876932	0.152250839	0.028322565	0.023406226	0.014851066	0	0.001861489	0.019246589	0.005390603	0.02144639	0	0.025728519	0	0	0.028129135	0	0	0	0	0	0	0.010172592	0	0	0	0.001503982	0	0	0	0	0	0.026302369	0	0.026938034	0	0.00936228	0.000360855	0.003147523	0.003669435	0.020999248	0.007128667	0	0.013404197	0.02569966	0	0.007491274	0	0.026955788	0.016324382
1.14.21.7	0	0	0	0.004471637	0.00748211	0	0.008472756	0	0.001066848	0	0.007746881	0.008502462	0	0	0	0.00207188	0.003205226	0.009188886	0.006297748	0.008110084	0.003950995	0	0	0.00227045	0.000227246	0	0.008138707	0.007958634	0.008098656	0	0	0	0.002275239	0	0.007245654	0	0.00529591	0	0	0	0.005087319	6.12375E-06	0.00035274	0	0	0.006860977	0.031348021	0.024155196	0
1.14.99.-	0.163434182	0	0	0.121397532	0.226732498	0	0	0	0	0.056192983	0.731168026	0.076555011	0.195483897	0.05413655	0.203164528	0.148122939	0	0	0.114227581	0.03394295	0.011459786	0.104042854	0	0.050959688	0	0.091592845	0	0	0.230446808	0.15682316	0.176117006	0.142420185	0.165305391	0.040298445	0	0.101594969	0.18760713	0	0.079835883	0	0.074072054	0	0.001718494	0	0.679588363	0.176463545	0.16280652	0.297533162	0
1.14.99.1	0	0	0	0	0	0	0	0	0	0	0	0	0	0	0	0	0	0	0	0	0	0	0	0	0	0	0	0	0	0	0	0	0	0	0	0	0	0	0	0	0	0	0	0	0	0	0	0	0
1.14.99.3	0	0	0	0.178605535	0	0.007191538	0	0	0.006883448	0.078329495	0.234307405	0.212418635	0.01385257	0.184351781	0	0.011363075	0.073052805	0.207127402	0.119687803	0.431207976	0.059958029	0	0.008899469	0	0.614648069	0.170754982	0.027916684	0	0	0	0	0.056170299	0.232999573	0	0	0	0.14851474	0.18775487	0.067290888	0.060998211	0	0.062286264	0	0	0	0.08588408	0	0	0.075332919
1.14.99.33	0.00030921	0	0	0	0.002068496	0	0	0.002399108	0	0	0.005385666	0.000946092	0.003006973	0	0	0.001207805	0.001509129	0.001658329	0.000622362	0	0	0.000181096	0.001074621	0	0.002697023	0	0	0	0	0	0.002568964	0	0.001102169	0.001905184	0.00044919	0	0.001433664	0.002351821	0.00171855	5.24711E-05	0	0.002276651	0.000659986	0	0.008019444	0.001411925	0	0.001083748	0
1.14.99.36	0	0	0	0	0	0	0	0	0	0	0	0	0	0	0	0	0	0	0	0	0	0	0	0	0	0	0	0	0	0	0	0	0	0	0	0	0	0	0	0	0	0	0	0	0	0	0	0	0
1.14.99.39	0.005750507	0	0	0.00154091	0	0.002798203	0	0	0	0	0	0	0	0	0	0	0.006446857	0.01541523	0.014446801	0.016311963	0.012600504	0	0.00335149	0	0	0.006918997	0	0	0.003890039	0	0	0	0	0	0	0	0	0	0	0	0.004981555	0.005515848	0.006157006	0.007012706	0	0	0.00143541	0	0
1.14.99.40	1.094114071	0.339712092	0.142145975	0	0	0	0	0.308788602	0.194755717	0.31638531	0.732861491	0.292943848	0.001965153	0	0.092808062	0.049670102	0.38773671	0	0	0	0.300528707	0.274255147	0.141430872	0	0	0	0.156214678	0.013024411	0.285645354	0	0	0.229687727	0	0.080807152	0	0.301235056	0	0	0	0.085734358	0.000151795	0.327280303	0.028294054	0	0.535851972	0.436381049	0.17520321	0.017478241	0.114800556
1.14.99.41	0	0	0.046513855	0	0.039865568	0	0.017800261	0.005362306	0	0	0.028825276	0	0	0.022208475	0.025458682	0.054135437	0	0.000642761	0.006843907	0.009369619	0.021671963	0	0	0.069149273	0	0	0.046573276	0.025404526	0	0	0.035229371	0.041828079	0	0	0	0	0	0.083054472	0.075728259	0	0	0.033902204	0	0	0	0.083011641	0	0.079392696	0
1.14.99.44	0	0.07723317	0	0.025087575	0	0.184977327	0.138778295	0	0.097807439	0.004387939	0	0	0.062513867	0	0.181705471	0	0.134226556	0.068315505	0	0	0.16740489	0.010321341	0	0.134828278	0	0.021325754	0.098113603	0	0.011546615	0.156723778	0	0.019204939	0.128072602	0.000527771	0	0.17368109	0.057025608	0	0	0	0.064558937	0.178441554	0	0	0.079035618	0	0	0.006382198	0
1.14.99.46	0	0.587691571	0.309890212	0.14221437	0	0	0	0.146667078	0	0	0.449182136	0.377077423	0	0	0.322425511	0.009516056	0.182506593	0.401190716	0	0	0	0.121741789	0	0	0	0.110340948	0.080150558	0.900113671	0.44376852	0	0.364967431	1.258987173	0	0.318449121	0.374362439	0.690744516	0.268737114	0	0.592321532	0.339546407	0	0.222117792	0	0.10009123	0	0.893832951	0	0	0
1.15.-.-	0	0.000716512	0.001258264	0.000928993	0	0	0.001428649	0.000455986	0	0.000373485	0.001166261	0.000458236	0	0.001231587	0	0	4.20858E-06	0.000153261	0	0.00097347	0	0	0.000278185	0	0.001019134	0.00072607	0.000331731	0.000131	0	0.000953141	0.000188673	0.001031681	0.000950268	0	0	0.000689357	5.0041E-05	0	0.000962921	0.000234782	0	0.001016747	0.000336226	0.000395154	0.000768499	0.001208234	0.000669252	0	0
1.15.1.1	2.310365783	0.651702042	1.004069569	0.989664951	0.182561458	1.77845488	0	0	1.480811774	0.059642953	2.877474869	1.214697615	1.223910239	0.375035476	0.824145791	1.171466441	0.393823736	0	0.451586528	0.615524355	2.273291545	1.320311391	0	0.276385748	1.405117125	0.290742109	1.379907958	2.844887959	1.019519272	1.769059577	0	3.064502438	0	0	0.866664728	0.709456828	0	0.183274142	0.315986364	2.793790893	1.932239484	1.338530923	1.452256303	0	0.762367529	4.087878621	1.886353982	1.032548722	1.411168566
1.15.1.2	0.211068897	0.419955658	0	0.480705178	0.434372196	0	0.581694035	0	0.056133264	0	0.052857576	0	0	0	0.412835221	0	0.499768595	0.685996518	0.587807452	0.786358096	0.392724376	0.115544345	0.656698371	0	0.357920776	0.535304944	0	0	0	0	0	0.369386564	0	0	0.044775539	0	0.36009166	0.707444457	0.563118604	0	0	0.513305668	0.762926019	1.430249737	0	0	0.032363192	0	0
1.16.1.1	1.257997987	0.384809707	0.010738906	0.318190738	0.174844389	0.370664737	0	0	0.384657955	0	0.745126282	0.434918511	0	0.122727256	0	0.339581165	0.381205416	0.096848569	0.174185032	0.110262385	0	0.230765194	0	0	0.780938438	0	0	0.181063712	0	0.478923158	0.415210616	0	0	0	0.416816496	0.444022619	0	0.364168337	0.623536513	0.750065845	0	0.503884147	0	0.387255488	0.425588523	0	0	0	0
1.16.1.3	1.626609057	0.754650385	0.832662991	0	0.162810763	1.188314385	1.021279583	0	0.42667557	0	0.022761137	0.448753713	0	0	0.005567693	0	0	0.059688844	0.25183084	0.13701128	0	1.21577264	0.667226109	1.062027498	0	0	0	0.886665267	0	0.309147612	2.386763374	2.431052543	0.433981534	0.061998953	0	2.620205588	0	0	0	0	1.00112937	0.935497845	0.78630951	0	0	2.855338868	0.265017912	0.438808264	1.043191199
1.16.1.7	0	0	0	0	0	0	0	0	0	0	0	0	0	0	0	0	0	0	0	0	0	0	0	0	0	0	0	0	0	0	0	0	0	0	0	0	0	0	0	0	0	0	0	0	0	0	0	0	0
1.16.1.9	0	1.000183211	0	0.248250555	0	0.058508251	0.426742838	0.189410418	0	0	0.422791716	0.665642317	0	0	0	0.562640843	0.122070078	0.62662634	0	0	0.393544828	0	0.014607743	0	1.118436155	0.144261899	0.329187763	1.019744438	0	0.08139316	0.667694434	1.581075079	0	0	0.295125053	0.970401537	0	0	0.231951322	1.024805967	0	0.017050831	0.453779331	0.08918162	1.176304899	0.709521544	0.162106244	0	0
1.16.3.1	0.011638482	0	1.575502054	0.924760651	1.61918696	0	0	0	0.074367677	0	0	0.916964816	0.318424448	0	0	0	0.682030278	1.175662605	0.557641528	0.410425426	0.74207245	0	0	0	0.748888715	0	1.147894759	0.636605509	0.423802739	0	0.257434313	1.539787541	0	0.800100381	0.413533089	0.321498631	0	0.444858669	0.607041797	1.042050708	0	2.348112569	0.759093423	1.508001881	0.537691209	1.336319726	0.3092429	0.842055145	0.518156531
1.16.8.1	0.010216035	0.047523954	0.057784356	0.034637547	0.017115678	0.029923238	0	0.046454758	0.055035422	0.056778495	0.06298311	0	0.002349832	0.000691721	0	0.074567127	0.013301531	0	0	0	0.026334529	0.010134792	0	0	0.027983114	0.081458908	0	0.086491744	0.00564963	0.009207312	0	0.063677608	0	0.065461169	0	0.084988499	0.048541662	0	0.001315943	0	0	0	0	0.073136404	0.010479376	0	0	0	0.048541535
1.17.1.1	0.633735714	0	0.15350692	0	0	0	0.071038948	0	0.126615542	0.081067956	0.725802433	0.134107145	0.090749188	0.482854192	0.402033069	0	0	0.30526465	0	0.146748229	0.126823435	0	0.305836131	0.107637473	0.337822556	0	0.358265727	0	0	0	0	0	0.371998743	0	0	0.131553823	0	0.145525583	0.262996888	0	0.414253498	0	0	0.033878959	1.356673451	0.235026141	0	0.009830222	0.181047766
1.17.1.2	1.111826764	1.466077962	1.044799564	0.363832598	1.311776656	1.073766629	0.076716208	1.570569429	1.712939647	0.648773511	1.32692334	1.273698621	1.19661782	0.746912309	0.418045478	0.900723057	1.425000249	0.283860844	0.484725922	1.268591089	1.364435722	0.331052449	0.761676047	0.649504671	0.610004193	0.703795174	0.75719703	0.793822947	0.689674467	0.407748407	0.764048354	0.389757662	1.186992207	0.401194043	1.184488806	0.504844033	1.235140023	0.718906586	0.999922776	0.777265265	0	0.469220073	0.693607074	0.133007651	1.516788881	0.618637573	0.378264065	1.103613234	0
1.17.1.4	6.587780728	0.759618946	1.624189888	1.730652369	0	0	0	0	1.260338255	7.578864928	1.700322324	0	0	0	1.442145654	0	0	1.946331626	1.042136705	0.382253795	2.265495308	1.16648809	0.238847102	0	1.576573653	2.275329202	3.280804455	2.139219571	0.259280044	0.329407583	0	5.375938049	2.502436898	0	0.923843216	2.385853754	2.591596999	0	2.741991961	0	0.01654759	0	1.450236437	0.383347671	2.944589582	0	0.534505129	4.578231752	0
1.17.4.1	1.028199978	3.149478546	4.345179934	0.683409693	0.526619784	2.432388521	1.157607786	0	0.990206388	0	1.515230002	2.167831998	2.485070759	2.405677562	0.089278076	2.145947216	4.186396012	2.241998072	0.16005476	0	2.405350158	0.918881887	0	0	2.905827708	3.641285469	0.84960911	2.109968565	1.675865491	1.68476551	2.801460525	2.455961191	0.114918829	1.912779317	0.691063432	2.326199612	0	3.774956735	0.828608162	3.135418418	3.405070434	0.772791091	2.148151623	1.414516953	0.658936979	3.751006473	0.640425273	0.872504896	3.4880889
1.17.4.2	1.452326499	0.908291761	0.037318313	0.438072286	1.28289983	2.532026301	0.007017351	0.384718845	2.033535151	1.470949048	0.647232146	1.277048882	1.39337906	0.390638051	0.169574817	1.200270346	0.158784641	0.900526879	0.45310327	2.165672845	2.443802936	1.998431337	4.626593753	2.564612647	1.447257148	0.150265672	1.235069243	1.975323459	1.050909474	1.395527497	1.523990659	1.187205207	1.882259815	1.378959009	1.259535296	1.549801705	1.394843556	1.61350764	1.034756725	1.512622002	1.001191113	0	0.709935205	0.35002545	0.53957611	1.832580651	0.198931384	2.055199234	0.334451476
1.17.7.1	1.388477573	1.403904269	1.3147781	1.23120627	0.707239399	0.506915764	0.289379522	1.387902776	0.90716948	0.487810697	0.914088642	1.444786659	1.299995534	1.107975293	1.547549676	0.761830651	1.456341068	0.819689701	1.534885293	0.681227341	1.032292582	1.100343683	1.284987876	0.563085277	1.0220312	0.99722245	0.995735396	1.167444274	0	0.696678299	1.441851601	1.423269492	1.44917121	1.302621224	1.359922286	1.417397748	0.981392345	1.515547941	0.80285996	0.332908145	0	0.498348394	1.202076808	1.191051968	1.316054505	0.523092429	1.160035733	1.252373465	0
1.17.99.1	0	0	0	0	0	0	0.012564414	0	0.013314216	0	0.049438741	0	0	0.00560012	0.001957865	0	0.026801181	0.015376023	0.016684281	0.014889672	0.000797254	0.015009139	0.001852676	0.015540467	0	0	0	0	0	0	0.004203663	0	0	0.004917858	0.012440421	0.015675848	0	0	0.001456014	0.008123305	0	0.01540747	0.004586236	0	0.022942188	0.012602243	0.002237232	0.011201171	0.002365568
1.17.99.2	0	0	0	0	0	0	0	0	0	0	0	0	0	0	0	0	0	0	0	0	0	0	0	0	0	0	0	0	0	0	0	0	0	0	0	0	0	0	0	0	0	0	0	0	0	0	0	0	0
1.18.-.-	0	0.002360852	0	0.00068102	0.004947073	0.003339565	0.00515774	0.002407974	0.005773393	0.00443058	0.022275747	0.001908218	0	0.003009831	0.006017637	0	0	0.004367125	0	0.004655635	0.004798194	0	0.002596818	0	0	0	0	0.006048361	0	0	0.003821976	0.00275749	0	0	0	0	0	0	0	0.002704011	0	0.005808838	0.005870825	0.006355027	0.012410869	0.004874449	0	0.001934361	0.002601381
1.18.1.-	0.372374413	0	0	0.192339416	0.146090899	0	0	0.352671735	0	0.218265427	0.262867003	0	0.317298189	0	0.265157914	0	0.134480083	0	0	0	0	0	0	0	0.124034544	0	0.567087392	0.553284434	0	0.282436957	0	0.824408759	0	0	0.429410249	0.584261906	0.422241549	0.279673329	0	0.238325405	0.273201587	0	0.315382488	0.375609849	0.360354986	1.130509725	0	0.040949213	0.239632321
1.18.1.1	0	1.224737618	0	0.126287066	0.044541042	0	0.235811188	0	0	0.387096628	0	0.015633248	0.016515727	0.016996054	0	0.724904908	0	0.297591533	0.273493047	0.422913699	0.281150254	0.061025159	0.290000334	0	0.323958379	0.010499161	0	0	0	0.344157729	0.00816386	0.104530675	0.098894739	0.2941856	0	0.37268463	0	0.331107329	0.243364319	0	0.082755649	0	0.009296995	0.356454118	0.075769901	0	0	0	0
1.18.1.2	1.066213839	2.159915587	0	1.226566969	0	1.221937456	0.969762062	0.23623567	0.242010572	0.22052721	1.647199343	0.726397776	0	0.683823962	1.711498645	1.548750205	0	0.561025785	2.349281359	2.300148681	1.190144794	0.210675561	1.616461647	0	1.510462177	0.00024436	1.912145737	0.982813963	0.671197365	1.032505867	1.878717958	0.768980553	1.038695574	0.847406721	0.83798346	0.068783735	0.045906294	0	0	0.607143626	0	0	0.676832196	0.190424726	1.183140017	1.753979772	0.816677727	0.075215738	0.831206645
1.18.1.3	1.373016575	1.143927657	0.057293748	0	0.764510101	0.756217252	0	0.308602452	0.415476264	0	1.640233173	0	0.793467892	0.414804666	0	0.604767801	0	0	0.44466085	0	0	0	0.512462672	0	0	0.228935492	0.468361138	1.14389923	0	0.760436364	0.313823931	1.26259149	0.508976886	0	0.233651075	0.891249766	0	0.557559029	0.260996268	0.048566104	0	0.81246839	0.083734133	0.749022698	2.327245903	0.472044885	0.946294672	0.553146198	0.130826203
1.18.6.1	0.198594271	0.000698303	0	0.508834928	0	0	1.109630018	0	0	1.584248709	0	0	0	0	0.235281415	0.907119223	0.299402134	3.070733705	1.284014015	1.810372981	2.400048853	0	0	1.841242678	1.020841064	1.700658513	0.533287878	0.191923063	1.10941713	0	0	0	1.618858578	1.158097827	0	0	0	1.229786046	0.104945386	0.080342528	0.664555485	0	0	0.915642725	0.403737939	2.594018367	1.732991638	0	0.58403924
1.19.6.-	0	0	0.003660668	0.005211266	0.003289091	0.007877123	0	0.00322109	0	0	0.005302163	0.007591011	0.005832215	0	0.004909767	0	0.000685874	0.006642205	0	0	0	0	0.000566498	0.000150957	0.007276195	0	0.001577257	0.007096204	0	0	0	0	0	0.002573229	0.005368424	0	0.002958759	0.00057172	0.006553953	0.000833311	0.00334291	0.00593312	0	0	0.006333951	0.003850449	0.00511066	0	0.041580434
1.2.-.-	0.124146401	0.12646031	0	0	0	0.167137501	0	0.059021422	0	0	0.16774338	0	0.072776376	0.00148767	0	0.182915393	0	0.067035144	0.192040547	0.104606837	0.018199018	0	0.147858303	0.122993899	0.19488751	0	0.190009697	0	0.019014194	0.011844393	0.152804125	0	0.185396265	0	0	0.216417977	0	0	0	0	0	0	0	0	0.163175285	0	0	0.172752717	0
1.2.1.-	2.030508492	0.034598147	0	0	1.433768371	0.979449699	0.888514296	0	0	0	1.429681924	0.130987161	0.000202371	0.226995898	0.728681457	0.635730852	0	0	0	0	1.025797798	0	1.032121555	0	0	0	0.53268312	1.150782176	0	0	2.077312775	2.856672889	0	0	1.713714514	2.662417141	0.662361914	0	1.893098069	0.832711522	0	0	0	0.005170849	2.641832959	1.152412118	1.809504036	0.291428726	0
1.2.1.10	0	0.012196478	3.547524915	0	1.730907951	0.234398519	0.442696858	0	3.028716163	0.442515571	0.312915952	0	0.949371084	3.768371079	1.44477233	1.196992291	0	2.498255779	1.478952141	0.815554389	0.790081083	4.532354456	2.819551382	2.359912921	1.623499846	0.771490915	1.320903546	0.811776637	2.555608081	3.354025349	2.161824328	4.02734527	1.622389859	3.140782915	2.357269011	2.628747543	0.653208941	0.379515804	0	3.909081859	2.379828717	0	2.86115769	0	1.734223679	3.036399364	0.624051034	2.040354348	3.055688129
1.2.1.11	0.496567057	0.756645519	2.468248088	0.67910476	0.301635781	0.824359992	0	1.001990221	0.759703326	1.432029548	0.49913217	1.77345865	1.08137741	1.015266118	0.770221049	0.789598509	0.165347864	0.392961796	1.841159618	1.658735565	0.902085219	1.677221866	0.996847611	0.532052357	1.961754804	1.799300085	1.203029208	1.785983056	0.643950474	0	2.659430504	2.086930777	0.880767724	0.541628685	0.785406259	1.368089004	1.478719886	1.303588779	0.861214196	1.504482033	1.692906255	2.700865096	1.156379028	0.546126969	1.425773923	1.516261021	0.451641858	0.628979371	0.057651679
1.2.1.12	1.495442494	1.788840108	0.868267865	1.056750349	1.501513209	0.352944859	1.639248023	0.889601208	1.647822867	1.548095228	1.093308022	0.551472822	0.889707529	0.819885876	2.405352977	1.548870832	1.756984834	1.031166247	1.356575601	1.673510137	1.603936701	0.951831011	1.071138187	1.267837184	2.181559725	1.580129514	1.619991309	1.664520018	2.648513675	0.930792503	1.326219746	2.376979998	0.444873259	0.773847099	0.455726938	1.278182357	0.708900556	1.518901279	1.100886363	1.950000967	1.672679027	0.977269615	1.720294329	0.760630668	1.001812392	1.631361631	0.695525644	0.984107163	1.406096973
1.2.1.16	4.007816405	1.427854713	0	0.463849753	0	0	0	1.010766626	0.234288897	0	4.314602662	0.438240116	1.389593879	0	0.17335615	0.905959608	0	0	1.790326166	0	0.522806871	0.681127888	0	0.601149554	2.118315353	0	0	2.169102325	0	1.297965846	0.677265049	0.244912523	0.929919537	0	0	2.966531245	0	0	1.263709334	0.486238793	0	1.320827684	0.082882827	0	2.326006029	0.817593128	0	1.687146171	1.568479551
1.2.1.18	1.881071985	2.655074671	0.433418952	0.09260906	1.113252619	0	0.810753202	0	0	2.113717268	3.364096261	0	0.437999918	0	0.33181896	0	0	1.104704827	0	0	0	0	0.265280498	0.019324055	1.359170851	1.057849765	1.116841674	0.395965453	0	0	0.015735529	1.100601745	0	0	0.430333854	0	0.479860995	0.998119435	0	0	0	0.790188592	0.49312025	0.65775332	3.169232559	0.872762443	0	0.618855406	0.152166947
1.2.1.19	0	0	0.043249737	0	0.357355376	0	0	0.211192986	0	0.150164024	0	0.103020997	0	0.197993801	0	0	0	0.429306319	0.046858	0.080503391	0.084121009	0.128801324	0	0.034430391	0.027302753	0.393539531	0.299385983	0.726203951	0	0	0	1.062826948	0	0	0.308130219	0.591902077	0.327892265	0	0	0.057898702	0.160512464	0.463990524	0.422604829	0	0.377914672	0.855858023	0	0.03922473	0.296924636
1.2.1.2	4.696524907	0.388019651	4.980510394	3.0063209	0	0.185516048	1.804094907	3.013432104	0	3.526522357	4.486760664	0.490837104	0	0	11.07562829	0	3.914080081	2.697286788	0	0	0	0	3.385118384	3.120158551	0	0	3.851155534	8.784938109	0	0	3.425751463	1.729122437	1.802519215	0.479358655	1.743404876	5.235253027	1.899519371	2.753767382	4.407852337	5.815919806	0	8.039761222	0	4.248247961	4.949284978	4.203006759	0	1.494253826	1.872822012
1.2.1.20	0.02222129	0	0	0.059481383	0	0	0	0.009371115	0.087081327	0	0	0.115686465	0.007763495	0	0.117215423	0	0	0.019520698	0	0.030323214	0	0	0.071457507	0	0.018110269	0	0	0	0	0.097021384	0	0.024219495	0.095109945	0.034344499	0	0	0	0.032032399	0	0	0	0.07414207	0	0	0	0.037004973	0	0.034375519	0.106318726
1.2.1.22	0	0.778903593	0	0.185199542	0	0	0.809504479	0	0.768422488	0.109286822	0.743807677	0.832861193	0	0.71661542	0	0.997891987	0.168430877	0.817991612	0	0.422477691	0.921904002	0.604657241	0.598290214	0.482129028	0.961081178	0	0.228621815	0.080847547	0.384948767	1.721017612	0.346807246	1.479331123	0.939206896	0.466476597	0	0.740687923	0	0.339113616	0.793983054	1.166046854	0	0.809224719	0	0.190538598	0.452899632	0.850544463	0.101141248	0	0
1.2.1.24	0	0.164346038	0.090787653	0.263134326	0.056364273	0	0	0.050428485	0	0.113620988	0.076543741	0	0	0.066907512	0.041609488	0	0.095119805	0.151055658	0	0	0	0	0.014087928	0.128401242	0	0.121884864	0.093332164	0.19100761	0	0.041920835	0.389445245	0.090676792	0	0	0.009881993	0.125824494	0	0.053914434	0.056580094	0.162742277	0	0	0.132728366	0	0	0.003993725	0	0	0.069281681
1.2.1.28	0.190223599	0.834127568	0.101568273	0	0	0	0	0	0	0.122392436	0.357260531	0	0.066062415	0.081733326	0.187435067	0.168422117	0.268683612	0	0	0	0	0.107360314	0	0.26637779	0.415267435	0.006950973	0.027993664	0.311637508	0	0	0.093096021	0.102299533	0.120819123	0.305484006	0.155118204	0.175938098	0.094143877	0	0	0.236732721	0.028941961	0	0.275695762	0.20067583	0.37953211	0.155269595	0.361747262	0.214573275	0.193431152
1.2.1.3	0.118411117	3.76532231	2.148077672	2.89368941	0.279985528	2.479998569	0	1.053496116	0	2.835702732	7.695751881	0	0.165013005	0	1.161198903	0	0	0	2.99463608	2.880951391	0	1.769668388	0	2.958179615	3.424673208	1.59819138	3.600822982	0	2.122820923	0	2.183590816	2.539402067	0	0	0.836094813	2.567578345	2.464826351	3.008877415	2.710766093	0	0	0	1.245954142	0	3.100734394	1.716054444	0.355087829	0	0
1.2.1.32	0.06107014	0.119641939	0.086149647	0.126919986	0.0790863	0	0	0.024977348	0.056489263	0.14282665	0.22142815	0.02403466	0	0.105104405	0.09463144	0.003686543	0	0	0.055432565	0	0	0.140825357	0	0.010753744	0.135284083	0.066640254	0.080474962	0.154455562	0	0	0	0	0.09927487	0.061371171	0	0	0.12062891	0.146341242	0.008372797	0	0	0.122736936	0	0	0.098059744	0	0.07573668	0.111066566	0
1.2.1.38	3.022498135	2.841108492	2.315254573	0.808292813	1.469964596	2.442678305	0	3.198321104	2.655260378	3.226988213	2.826271741	0.74829399	1.569886962	2.666745981	0.771760185	1.991167536	1.577182766	0	0	0.652708506	2.220363611	1.995452556	1.974818612	2.319642089	0.8347148	0	2.490076201	2.086198209	0.498232162	1.01566568	3.031245469	3.454679802	0.307748965	1.710213333	1.622686138	3.096118697	1.395411089	0	1.769525627	1.677500696	0	1.09530017	0.830947678	0	2.907570166	3.357297692	2.545824588	2.61338056	0.842878329
1.2.1.39	0.143249395	0.928905048	0.039483123	0	0.51171394	0	0	0.111815214	0	0	0.455915495	0	0.34104876	0.284212779	0.259308496	0	0.434163976	0.277919012	0	0	0.490536572	0.257315635	0.160476258	0.232410877	0.921670296	0.009487368	0	0.36954697	0	0.335318494	0.098453784	0.677843751	0	0	0	0.50784603	0.458035932	0.292876745	0.142664246	0.167409845	0.252352193	0	0	0.350129691	1.316607123	1.209416348	0.007032464	0	0
1.2.1.4	0.59701561	1.274033547	0	0.066262469	0	0	0.215140734	0	0.334438891	0.131917127	0.949567809	0.245699283	0	0	0.384148976	0	0.313257231	0.193261743	0	0	0	0	0	0.356276053	0	0	0.306368946	0	0.300858135	0	0	0.152440488	0	0.162375868	0	0.370394553	0.188501806	0.382224208	0.238729207	0.032893444	0.350483222	0.154938813	0	0	0.187439171	0.49849729	0.219329345	0.307426838	0.437523413
1.2.1.41	1.276455	0.636763099	1.197699287	0.460485493	0.931358344	0.878115781	0.1786052	1.416378819	0.644278051	1.43531201	1.509999532	0.745109805	1.168675799	0.86052313	1.544448455	0.571254662	0.771849149	1.194991225	0.878563457	1.204759211	0.824126615	1.296960746	0	0.89729984	0.765020666	1.577788432	0.671989333	0.276796806	1.046195126	1.409044118	0.9151911	1.330463789	1.346872786	1.269226352	0.736122374	0.694178633	1.459040417	0.466063959	0	0.103998134	0	0.925528308	0	0	1.427230907	1.307847314	0.713822543	0.3142155	0.587101698
1.2.1.43	0	0	0	0	0	0	0	0	0	0	0	0	0	0	0	0	0	0	0	0	0	0	0	0	0	0	0	0	0	0	0	0	0	0	0	0	0	0	0	0	0	0	0	0	0	0	0	0	0
1.2.1.46	0	0	0.258945322	0.281492941	0.267396161	0	0.157002462	0	0.317454177	0	0.592579014	0.266867627	0.007072659	0	0	0.210356283	0	0.090438476	0.109653529	0	0.213581501	0.069664272	0.241280247	0.338285207	0.116929848	0	0	0.077006767	0.317815708	0.142596907	0.016126545	0	0	0	0	0.294075542	0	0.042878278	0	0	0	0.005189666	0	0.134867806	0.662975728	0	0.235201197	0.190512621	0
1.2.1.5	0	0	0.15030574	0	0.08262506	0.04907634	0.111745529	0.070610883	0.131092147	0	0	0	0	0	0.169105201	0	0	0.274641438	0.17304048	0.075571669	0.186755907	0	0.02838603	0.154932115	0.136681292	0.134016498	0.082950687	0	0	0	0	0.038622308	0.016133782	0	0.056952627	0	0.157672034	0.084003583	0	0.129017968	0.113168298	0.168932494	0.093279954	0.062679501	0.045778343	0.889743207	0.256458015	0	0
1.2.1.50	0	0	0.004495599	0	0	0.004319501	0.001073423	0.000613437	0.000835201	0.001737946	0.012577269	0	0.003178632	0	0.000430791	0	0.004460837	0.001489317	0	0	0	0	0.003972595	0	0	0	0.00284818	0.003118692	0.005217024	0.001442695	0	0.000345275	0	0	0	0.002988793	0.003365543	0	0	0.004081846	0	0	0	0.005539371	0.01042624	0.004690542	0.004267957	0	0
1.2.1.54	0.018060379	0	0.276941588	0.31532655	0	0	0	0.321584037	0.302168044	0	0.184390783	0	0.022475421	0	0.2348817	0	0	0.133131264	0.356691898	0.220408007	0.131691508	0	0.268081185	0.040051829	0.13426563	0.181782728	0.284355991	0	0	0.060413787	0.121745411	0	0.240717477	0.331057414	0.334561959	0	0	0	0	0.11610123	0	0.202529021	0	0	0.214861401	0	0.457409643	0.523154022	0.198346764
1.2.1.59	0.005284737	0.001606252	0.004058537	0	0.004498082	0	0	0	0.000287562	0	0.006699867	0.007608004	0	0.010055858	0	0.008149425	0	0	0	0	0.009985808	0	0.009724073	0	0	0.003401728	0	0	0	0	0	0	0.010211957	0.003834178	0	0.006729223	0	0	0.009061745	0	0	0	0.008303895	0	0.00319355	0	0.035670759	0.024360142	0.006349184
1.2.1.60	0.330859928	0.075804296	0.401980531	0.297336352	0.00100852	0	0	0.071355424	0	0.215694405	0.537247615	0.072483867	0	0	0.343544171	0.422814705	0	0	0.004936477	0.512236011	0.455321233	0	0	0.30651418	0	0	0.291864236	0.391636561	0.360705262	0	0	0	0.421929973	0.282318908	0.100416631	0.019486953	0	0	0	0	0	0.450389725	0	0	0.943130647	1.163556615	0	0	0.10032706
1.2.1.65	0.096754569	0.026027162	0	0	0.041511943	0.024724145	0	0	0	0.075492437	0.334846511	0.075188946	0.130311036	0.019153149	0.006102277	0	0	0	0.050131853	0.002515019	0.130603973	0.094830231	0	0	0	0.003467388	0	0.069519611	0	0	0	0.068562143	0	0.018990962	0.107063445	0.003106089	0.069462924	0	0	0.02059104	0	0.031093345	0	0	0.417137828	0	0.135570746	0.029225467	0.02657158
1.2.1.68	1.318392795	2.140694577	0	0.482069427	0	0.479918917	0	0.48621637	0.304405386	0	0.493106863	0.164972965	0.365218713	0	0	0	0	0	0.537796997	0.456535789	0	0.315777788	0	0.080803808	0.29571832	0	0.062939314	0.472850228	0.107617163	0	0.133296904	0.232401075	0.02294455	0	0.425658829	0	0	0.064372303	0.214787231	0.176485208	0	0	0	0.426351725	1.047629914	0	0	0	0.318333125
1.2.1.70	0.37832517	1.705870698	0.343105238	0.319065851	0.315893879	0	0.660768894	0.411134939	0.902422421	1.243399415	1.098453285	0.374479597	0	0	0.460329941	0	1.536386652	1.352775316	0	0	1.047836774	0.193613997	1.659670455	0	1.691124482	0.427928432	0.467489078	0.870067969	0.35557684	0.597788251	0.8245966	0.787406896	0.298720243	0	0.572212193	1.506242255	0.125648827	0.437804992	0.694047759	0.857832468	0.366780586	0	0	0.436441818	0.411226628	0.08336729	0	0.903019067	0
1.2.1.71	0.000893399	0.638179664	0.616425977	0.071766318	0	0	0	0	0.280857014	0.17548184	0.210848995	0.429353559	0.589260803	0.108339548	0.443956528	0.340854102	0	0	0.48813809	0.445428095	0.493937265	0	0	0.674223119	0.19192813	0.591671713	0.407664011	0.190211857	0	0.186898264	0.370903595	0.448069076	0	0	0.283263098	0.464349357	0.08364189	0	0	0.102721358	0.196954426	0.153663106	0	0	0	1.966388694	0	0.385844839	0
1.2.1.72	0	1.144179988	0.451717189	0	0.479753723	0	0.329572003	0.288819475	0.172015445	0	0.329816139	0	0	0.061202916	0	0	0	0.303398123	0.195553422	0.153857941	0	0.620677157	0	0.435715928	0	0	0	1.189345161	0.08606166	0.049703449	0.551464486	0.542229069	0.216676297	0	0	0.900658547	0.009183011	0	0.258312282	0.308146595	0	0.750293991	0.036129056	0	0	0.76871945	0.566257638	0.290177874	0.646743124
1.2.1.75	0	0	0	0	0	0	0	0	0	0	0	0	0	0	0	0	0	0	0	0	0	0	0	0	0	0	0	0	0	0	0	0	0	0	0	0	0	0	0	0	0	0	0	0	0	0	0	0	0
1.2.1.8	0.755534181	1.693674976	1.416504746	0	0.962494324	0.966234366	1.49727213	0	0	0	2.670081523	1.24614943	1.305767984	0	0.641772083	1.337361614	0	0	0.118586031	0	0	0	0	0	0	0.186884095	0	1.834774114	0.746390064	0	1.080669841	0	0	1.074741172	0	0.067427372	0	1.328397847	0	0.852262351	0.667872037	0	0.523870932	0	4.133010639	2.335346573	1.950470278	1.513904213	0.216864847
1.2.1.80	0.001511052	0.000969578	0.000343907	0.00291201	0	0.002822382	0	0	0	0	0.01075175	0	0.003097328	0	0.001534938	0	0.001224795	0	0.002798278	0.001646788	0	0.000677299	0.003086586	0.003177108	0	2.09278E-05	0.002596051	0.000765646	0	0	0.000975576	0	0.003055749	0.000127694	0.001654767	5.01259E-05	0	0.001808487	0	0.002670013	0	0	0.002474974	0.002994707	0.007603399	0	0	0	0.001442942
1.2.1.9	0.196635534	0.383452347	0	0	0	0	0.300477204	0	0	0.068302739	0.234527566	0	0.094236676	0.121773565	0	0	0	0.734147865	0.164849286	0.631211286	0.660725467	0	0	0	0	0	0.218507384	0.004167284	0.178966988	0.216885184	0	0.338102986	0	0.364041126	0.26698435	0.20913357	0.156596155	0	0.328702271	0	0	0.300040827	0	0	0.273238566	0.000998492	0.334907168	0.006764054	0.131257147
1.2.3.1	0.182061615	0.141332642	0	0.011926833	0	0.094435754	0.067517089	0	0	1.191622771	0	0.117699257	0.154181974	0	0.184422535	0.193501995	0	0.152066924	0.095605745	0.008841986	0.088053297	0.175003273	0	0	0	0.05938997	0.033188536	0	0	0	0	0	0	0	0.153484991	0	0	0.122923468	0.059880515	0	0.047267912	0.079667579	0.214634345	0	0	0	0	0	0
1.2.3.3	0.136671624	0.254742595	0.340295637	0.44110613	0.520730608	0	0.423698151	0.251494272	0	0	0.356104155	0.336096022	0.117820681	0.014047843	0.101008276	0.36048277	0	0	0	0.007315075	0	0.424426401	0.38976228	0	0	0.342269537	0	0	0.931029008	0.051826147	0.456078951	0	0	0	0.286255907	0.358375951	0.077834712	0.322534403	0.157377564	0	0.13701058	0.207147708	0	0	0	0	0	0	0.835300458
1.2.4.1	0.819634806	3.666204395	0	1.60379208	3.53796735	0.4176195	0.418688634	4.571355114	2.545932849	0	1.134815309	0.628326115	0	1.346391885	0.740872293	1.345680605	0.027149058	0.699294123	0.915446784	1.927962453	0	1.43046702	2.181165635	0	1.229474077	0.573440004	0	1.318258952	1.816421398	0	1.578523794	0.640738024	0.082293708	1.193921584	2.034123403	3.246567518	0	0	0	0	2.40137	2.387843489	0	0	5.013840814	3.447080076	1.772380207	0.887720994	0.660818634
1.2.4.2	1.614209195	0.714717319	0.846822941	0.836227924	0.811558657	0.726021963	0	0.17491467	0.368549538	0.488555334	1.117100784	0.60148662	0.355673319	0.479350369	0	0.783074389	0	0.945977558	0	0.483154111	0.725874743	0	0.808945971	0	0.413635495	0	0.217511752	1.852734674	0.602597898	0	0.77730761	1.919808681	0.043214314	0.689376296	0.205823365	0.312303195	0.066413483	0	1.121241432	1.387655704	0	0.129879854	0	0.563717856	0.667803052	1.327236119	0	0	0.234226472
1.2.4.4	0	0	0.714028805	0.418143224	0	0	0.49260524	0.43851326	0	0	1.204772598	0.447714841	1.312773039	0.664519504	0	0.765269592	0.673967972	0.926648708	0	0	0	0.411153969	0.056135968	0	0	0.563531613	1.210218737	0	1.814150327	0.480713609	0	0.544963593	0	0.009100599	0.006165461	0	0.566718942	0	0	0.070107951	0.082853151	0	0	0	0.443212133	0.536040532	0	0.210442965	0.238342251
1.2.5.1	0	0.328962781	0	0	1.544418121	1.04807602	0.67033447	0	0.184616652	0.659161877	0.424736093	0.295378844	0	0	1.621049595	0	0	0	0.081029564	0.494024297	0	0	0.474806562	0	0.935549809	0	0.93189237	0.521674091	0.129333511	0.078343063	1.690844008	0.75476747	0	0	0	1.232160221	0.040862839	0.681235973	0.294079209	0.394893175	0	0.247437429	0	0	0.576725261	0.547400977	0.146279738	0.298801516	0.1689402
1.2.7.-	0	0	0	0	3.288095071	2.918309851	2.716273099	3.816055214	3.025303285	3.933869984	2.661194678	2.246536635	0	0	7.854545917	0	1.789710817	0	0.267029083	2.217666489	0.870058269	0.500707494	1.530688054	0.689662503	1.39618066	2.617839149	7.252464292	0.282271015	0	0	0	0.998296077	2.592231926	0.388093534	0.509190347	2.571061559	3.090115924	0.132393756	0	1.119032404	0.286184695	0	0	0.772885488	2.527680684	2.002237074	0	1.029740614	0
1.2.7.1	0.02435573	1.376296941	2.1440771	0	1.00645396	0.227366438	0	5.006982248	0	8.567286303	0	0	0	1.148711798	0	1.884649681	0.550322347	0	0	1.921585638	2.71807404	0	0.542146314	3.897216047	1.295856639	0.700780598	0	0	2.118032682	0	0	1.49135913	1.074850538	2.673768493	1.877983936	0	0	2.97055775	0	0	0	0	1.171369229	0	0	0.163523123	1.972556937	0	0
1.2.7.3	0.523458812	0	0	1.678696943	0	6.330527887	2.327355005	0	0	6.859008459	2.097839905	7.449477883	3.99461104	0	6.880217295	3.784247054	6.478895135	0	0	2.58861546	4.487929169	2.286690467	1.763987305	0	0	0	0	0	0	2.235374972	3.369273227	1.564702696	0	0	0	2.853558694	0	0	2.100746821	2.51655299	0	2.866630038	0	2.983211211	3.433177147	0	2.105821902	0	0.385560213
1.2.7.4	0.052740102	0	0	0.021061191	0	0	0	0	0.036299032	0.083568229	0	0	0	0.109530684	0	0	0	0	0	0	0	0	0.073811101	0.08363238	0.007699369	0.043660974	0.009854476	0	0.079469301	0.102710193	0	0.057698868	0.413643263	0.25264381	0.291218769	0	0	0	0.063628184	0	0	0.053742781	0.078377371	0	0.032132493	0.017467522	0.092150484	0.044528198	0
1.2.7.5	0.311242354	0.271268438	0.3397945	0.017911473	0	0	0.227475361	0	0	0.084115092	0.313868118	0.234045931	0.173794694	0	0.812812652	0	0	0.368954561	0.286350097	0.55922347	0.158637888	0.257707053	0.355217041	0.013680853	0.226498421	0	0.778765539	0.046311079	0	0.076549944	0.031021513	0	0.625420508	0.549252674	0.33731809	0.277388274	0	0	0.256711947	0.087301561	0	0	0	0	0.400197666	0.243830196	0.154146371	0	0
1.2.7.6	0	0.000400822	0	0.001488653	0.000788135	0	0.002320129	0	0	0	0.002090147	0	0	0	0	0.000220791	0	0.000216347	0.00030318	0	0	0.001135494	0	0	0	0.002093299	0	0.000760896	0	0	0	0	0.001128118	0.001106988	0	0.00095369	0	0.001319518	0	0.000744224	0	0.002436442	0.0005662	0.00085029	0	0	0.000394995	0.001555017	0.011368641
1.2.7.7	0.119766462	0.023408242	0.112937313	0.124652314	0.069507321	0	0.093744456	0	0	0.899726343	0.137413483	0.209181631	0.067014404	0.05010872	0.106443899	0.28982191	0.129617012	0	0	0.186948802	0.273185312	0.058144877	0.154768723	0.042265039	0	0	0	0.141573545	0	0.117115119	0.12914084	0.124491799	0	0	0.010953668	0	0.05935506	0	0.154697093	0.012657822	0	0	0	0	0	0.145141282	0	0.246339856	0.13600341
1.2.7.8	0	0	0.509660259	0.980236593	2.237883121	0.005299947	0	0	0	2.308693039	3.895580026	2.134236067	0.936640202	0.959417919	12.07942693	1.556102116	0	2.306025613	1.462116178	0.832634133	0	0	0.476046612	2.255798345	1.037655206	0	0	0	1.212544828	2.081589057	0.857896131	2.006149858	0	0	0	0.612074082	0.650602797	2.529321071	1.519663617	0	0.295495191	2.092889603	0	0	1.84047275	0.942298688	1.259856844	1.437497984	2.485643218
1.2.99.2	0.193055622	0	0.6346701	0.779344084	0	0	0	0.110705863	0.072262483	2.570083882	2.337491479	0	0.314667454	0	0	2.01466802	1.198882331	3.557243386	2.855004961	3.259164272	2.016855986	0	0.505398593	2.469980774	0.786909097	0.997173504	0	0.899275521	1.456677775	0	0	1.142621788	1.679378568	0	1.993890764	0.722457055	0.876874456	0	0	0.629389518	0	1.346849849	0	0	2.861535239	0	2.705218671	1.192202602	0
1.2.99.5	0	0	0	0.391318377	0	0.328368007	0.38915018	0	0.375202857	0.152951314	0.4306503	0.363020362	0	0	1.98184582	0	0.206749714	0.458212714	0.475427391	0.398416721	0.350862582	0	0	0.164082259	0	0.282962935	0.115590092	0.068709985	0.115307951	0.29318493	0.36014643	0.28251398	0.461388579	0.161971522	0	0.271046238	0.388345297	0	0.299500081	0	0.103891368	0.116170934	0	0.240117679	0.39073336	0	0.391719069	0.366959837	0.414812733
1.2.99.7	0	0	0	0	0	0	0	0	0.065836594	0.191465008	0.139625718	0	0	0.117899443	0.781335866	0	0	0.00926403	0	0	0	0.009108324	0	0.074818523	0	0.014784406	0	0.086634949	0	0.188745478	0	0	0.081943239	0.202400052	0	0	0	0	0.128054115	0	0	0.083991843	0.224631466	0.009567696	0.013196108	0	0.221024068	0.012187232	0.195823548
1.20.4.1	1.133791702	1.784872824	1.455331932	0.665497344	2.60495364	0	2.933145521	1.855870093	1.55655543	1.950895159	4.06691244	2.122214688	2.855300124	0.408265945	0.42608284	1.287138414	0	0.820376801	3.01733843	1.004440115	2.732464542	1.953478355	5.399840362	0	0.392720785	1.538482583	0.186735931	2.716565345	4.37239184	0	0.964242636	3.793203976	0	2.495415288	0	1.268315012	2.30500793	0.723578287	0.114680444	0.386685683	2.916463904	1.214175136	4.095477855	0	1.929350209	0.896291085	1.37896704	1.467073576	0.489192752
1.20.9.1	0	0.048622494	0	0	0	0.019346538	0	0	0	0	0.179078699	0.031770109	0.010708599	0.032742844	0	0.044894744	0.025088856	0.019840564	0	0.015109781	0.041895889	0	0.04069501	0	0.043187858	0.019981629	0	0	0.017637429	0.024464281	0.009913077	0.044242734	0.043569216	0	0.006031305	0	0	0	0.024874563	0.03396874	0.024757386	0.04418886	0	0.050859746	0.1653048	0.010875036	0	0.037618592	0.012955974
1.21.-.-	0.029209691	0	0.01594688	0	0.030758534	0	0.010997672	0	0	0	0.022621183	0	0	0	0	0	0	0.021281117	0	0	0	0.009630036	0.011451414	0	0.008314128	0	0	0	0.00522638	0	0	0	0.022146427	0	0	0	0.035021119	0	0.009290131	0	0	0	0.004961991	0.040569017	0	0	0.053216117	0.04263265	0.005435212
1.21.3.1	0.014342316	0.052770472	0.009097643	0.012347836	0.005707712	0.008954118	0.005132884	0	0	0	0.023023426	0	0	0.006064688	0	0	0	0.018168164	0.02009335	0.007249569	0.015140215	0.004085832	0	0.003424201	0	0.003638817	0	0.001532158	0	0.009577645	0.010981566	0.004762001	0.004273459	0	0	0.017404219	0.010338696	0.012952296	0.009200222	0.00817461	0.00332891	0.004184863	0.010687303	0	0.003546674	0.003237843	0	0.003728172	0
1.21.4.1	0.518861989	0.58040072	0.34342312	0	0	0.416527142	0.471736151	0.0290992	0.319250799	0	0	0	0	0.312087233	0	0	0.270958907	1.712894005	1.80547186	1.520671075	1.149277851	0	0	1.945010892	0	0	0.062103111	0.399747281	0	0.160040851	0	0.313331573	0.251249714	0	0	0	0.427039524	0.545942558	0	1.420836053	0	0	0	0	0.225847836	0.449845961	0	0	0.254859311
1.21.4.2	0.17881252	0	0.977686181	1.690749551	1.482540926	0.687867295	0	1.598579943	0.287175918	0.878560861	0.356371898	0	0.794490092	0.05519786	4.236870611	0	0	0	1.83293301	1.614994637	2.479658109	0.541184321	0	1.967759486	0.376266383	1.651976093	0	0	0.870383386	0	0.031328451	0	0.933650972	0	0	0.221471414	1.487481375	6.772388629	1.060881791	0.201253423	2.104146566	0	0.837899735	6.686677999	1.56549977	1.051793567	0	1.746210696	0
1.21.4.3	0.101715988	0	0	0	0.00344278	0.017916415	0.019473347	0	0.011778648	0.012282992	0.043710837	0.022463259	0	0.065663567	0	0	0.087998491	0	0.049625781	0	0	0.008233563	0.064699481	0.030726747	0.004714628	0	0.006589177	0.047110923	0.035209252	0	0.009300365	0	0	0.00261148	0	0	0	0.471543429	0.044123341	0	0.005097618	0.001184962	0	0	0.078337947	0	0.047520341	0	0
1.21.4.4	0	0.720558677	1.069434238	0.757355318	0	0.317107733	0	0.48714483	0.567608405	0	0.456626593	0	0.919930085	0	2.955023265	0.511967905	1.187337792	1.065157142	0	0.650699986	0.39854186	0	0.721632118	0	0.489859381	1.259735048	0	0	0.758225966	0	0	0	0	0.090987473	0.085659314	0	0.126358055	5.270855581	0	0	0.950321796	0.728766043	0	3.927554951	0.294803522	0	1.285923953	0.082255573	0
1.3.-.-	0.032635808	0.044892349	0	0.030758825	0	0	0	0.076642387	0.065924907	0	0	0	0	0.070505658	0	0.07758289	0.056923551	0	0	0	0	0.029469571	0.086703952	0.07583773	0	0	0.291244224	0.071847456	0	0.060699057	0	0	0	0	0	0.077053028	0	0.059154851	0	0.002006697	0	0	0.029020123	0	0.057425517	0	0	0.002980064	0.034752861
1.3.1.-	0	0.198441777	0.636599085	0	0.89106214	0	0	0.964934174	0.222692724	1.15270934	0.372922151	0.126812987	1.502826688	0	0.244740611	1.453360396	0.455174644	1.445373724	1.454206377	0.230559046	0.464738226	0.830547676	0.989705191	1.273545728	0	0.572233855	0.298096511	0	0.713990481	0.143315911	0.432675814	0.046492872	1.794174351	1.379448715	0	0.235626116	1.284405209	0.354251449	1.298535962	0	0.219773818	0.408068144	1.202837508	0.241064811	0.94860103	1.40845319	1.342413221	1.027718059	0
1.3.1.10	0	0.005688688	0.005432814	0	0	0	0	0.002727963	0	0	0.014962902	0	0.000196504	0	0	0.005006627	0.000175763	0.003489899	0	0.005161144	0.002464534	0	0.000628831	0	0	0.001347317	0	0.004146366	0.00642773	0.004852386	0	0	0	0.005087605	0	0.002895773	0	0	0.006587364	0	0	0	0	0.00644657	0.018567801	0.005105718	0	0.000388994	0.001790683
1.3.1.12	1.048822776	0.556788618	0.513333754	0.376823952	0.747171217	0	1.038343359	0.820412997	1.187679532	0.962925178	0.736812383	0	0	2.067883118	1.729322879	1.0923221	1.801013692	1.239624119	1.190452186	0.716496647	0.145829908	0.117615105	1.596526471	0.525294712	0.947810261	0.747119618	0.948252468	0.821931449	0.237383314	0.187701159	0.987826045	0.457308266	1.024040547	1.096795058	0.586902914	0.933089152	0.7207614	0.297715977	0.753572359	0.30035509	0	0.115085402	1.056044717	0	1.311872532	0.880519938	1.360325385	0.641851472	0.485360853
1.3.1.13	0	0	0	0	0	0	0	0	0	0	0	0	0	0	0	0	0	0	0	0	0	0	0	0	0	0	0	0	0	0	0	0	0	0	0	0	0	0	0	0	0	0	0	0	0	0	0	0	0
1.3.1.2	0.2804562	0.113531126	0.098643477	0.056590811	0	0	0	0	0	0.119196388	0.174858542	0.071735402	0.015602224	0.102915091	0	0	0.029252664	0	0.029876456	0.099312674	0.089130425	0.100243936	0	0.002470747	0.110534443	0	0	0	0.0201873	0.075239123	0	0.106104674	0.006156535	0	0	0.089100972	0.111266236	0.117308138	0.057803033	0	0	0	0	0	0.088352244	0.238635645	0.051259915	0	0
1.3.1.20	0.077705452	0	0.02923394	0	0	0.036984364	0.043367168	0.034917535	0	0.025740525	0.053128816	0	0	0	0	0.04041113	0.053831094	0	0.007195946	0	0.021947322	0	0	0.018888225	0.040539219	0.005211333	0	0	0.036014563	0	0.001006502	0.083226501	0.069281611	0.025858165	0.043107384	0	0	0	0	0	0.020328989	0.021483986	0.377973677	0	0.024878643	0.095033893	0.064851905	0.08709401	0
1.3.1.21	0	0.001486168	0.003077084	0	0.003133921	0	0.001244482	0	0.00295711	0.001622693	0.009870998	0.001393454	0.000510564	0.002559845	0	0.002935999	0.002790711	0.000441809	0	0	0	0.002584267	0.002875805	0.003196347	0.001889972	0	0	0.001384945	0	0	0	0	0	0.000355601	0	0.002102106	0.00278797	0.000626283	0	0.000364792	0.002553167	0	0	0.001048141	0.010117895	0.001506142	0	0	0
1.3.1.24	0	0	0	0	0	0	0	0	0	0	0	0	0	0	0	0	0	0	0	0	0	0	0	0	0	0	0	0	0	0	0	0	0	0	0	0	0	0	0	0	0	0	0	0	0	0	0	0	0
1.3.1.25	0	1.095401841	0.115932964	0.152061583	0	0.00574801	0	0	0.286469055	0	0.909245949	0	0	0.003460929	0	0	0.305401516	0	0	0.197931934	0.226447269	0	0.360063544	0.282404611	0.369171297	0.200482242	0	0	0.28061418	0.34083148	0.293800485	0.077532331	0.016530869	0.065660888	0.0677949	0	0	0	0	0.260337563	0.209087202	0	0.109223724	0.104806987	0.552374504	1.231494214	0.168143396	0.025313228	0.020022934
1.3.1.26	1.33029019	0.644965005	0.433410211	1.368578851	0.922724026	0.895168659	0	0.463127148	1.045847861	0.519693144	0.829363939	1.143079802	1.317298952	1.391797518	0.581964486	1.465176122	1.409500865	2.015498261	1.559109586	1.867563205	1.309831164	1.09425877	1.471161761	0.804175452	0.491769093	0.974698861	1.498106466	0.855047177	0.378610938	0.175834919	1.285272952	1.566902407	0.49441623	0.634050635	0.802829796	1.284094197	0.629120328	0	0.374285279	0.795467029	0	1.572833794	0.58521718	0	0.387337126	1.256867047	0.627217878	1.454682548	1.130066612
1.3.1.28	0.155619018	0.560853732	0	0	0	0	0	0.328293195	0.474028052	0.379194589	0.510854797	0.086354482	0.356251172	0.16360953	0.32691719	0.087408464	0	0	0.474246596	0	0.430380356	0.401330625	0	0.117347153	0	0	0.195155344	0.646565678	0.414811736	0	0	0.484028886	0	0.322558563	0	0.259317671	0.014455447	0.322907798	0	0.71267424	0	0.172478659	0	0.016858765	0	0.855009551	0.483596794	0.466880608	0.443024198
1.3.1.29	0.004137385	0.00325218	0.005908379	0.003061062	0.000219853	0.006169915	0.004227606	0	0	0	0.014666553	0	0.00374062	0	0.001902403	0.003269272	0.006346094	0.003667795	0.001470283	0	0	0.001111253	0	0.004485212	0	0	0	0.004667258	0	0.004254848	0	0.000513101	0	0	0	0.000775451	0	0	0	0.000531057	0	0	0.00390899	0.004330448	0.011648647	0.005324499	0	0.001035167	0.002226255
1.3.1.31	0.020602519	0.002716756	0.031533363	0.085172302	0	0.056875583	0.031229878	0	0.021961337	0	0	0.008060913	0	0.067173342	0	0.056469169	0	0.228158411	0.158417831	0.343754035	0.297075155	0	0.001711505	0	0.079640573	0.003648675	0	0	0	0.048050957	0	0	0.050920599	0	0	0.107377823	0	0.074432135	0.01688824	0	0.073192044	0.084388908	0.000698399	0	0.012302669	0	0.052668539	0.017445907	0.05945838
1.3.1.32	0	0	0.124908007	0.132447155	0	0	0.10480891	0	0	0	0.197144697	0	0	0	0	0.108922698	0	0.020236096	0	0	0.125027129	0.138278347	0.04438151	0.002865975	0.137799795	0	0	0	0.016175894	0.012053017	0	0	0.035451838	0	0.044397266	0	0.144382894	0	0.111511057	0	0	0.075661028	0.057379359	0	0.197995476	0.080725922	0.078081985	0.039970851	0
1.3.1.33	0.105984772	0	0	0	0	0.058325517	0	0	0	0	0.450647443	0	0	0	0	0	0.133919249	0.127453981	0.142310246	0.087388139	0.093145871	0.02602443	0.133762287	0.069632437	0	0.154010069	0	0	0	0	0	0	0	0.137300756	0	0.1209783	0	0	0.135441964	0.154557695	0.007364308	0	0	0.043714231	0.494763825	0	0	0.075088554	0.106562147
1.3.1.34	1.108840222	1.329608671	0	0.44430657	0.269334983	0.634853745	0	0	0.272105355	0.422253895	0.528124937	0	0.186816842	0.845829047	0.823318051	0	0.750703945	0.47286505	0.554458964	0.068353593	0	0.64171533	0	0.886279272	0.087400546	0.413126256	0.903815226	1.471456435	0.138257803	0	1.458332602	0.337728075	0.727294336	0	0	1.159415459	0	0.4591197	0.043366407	0.001077367	0.706470464	0	0.26488708	0	1.472398248	1.581760289	0.030247445	0	0
1.3.1.35	0	0	0	0.015663462	0.023761064	0.012357165	0.000919248	0.006416795	0.029734977	0	0	0.002903892	0	0.026201991	0.027155981	0.020630874	0	0.013366642	0.005123658	0.003425452	0	0.004651414	0	0.026664048	0	0	0.018919492	0	0.006561548	0	0	0.003804257	0	0	0	0.013547053	0	0.02169881	0.007960605	0	0	0.026279922	0	0.000105325	0.003150448	0	0	0	0
1.3.1.38	0	0	0	0	0	0	0	0	0	0	0	0	0	0	0	0	0	0	0	0	0	0	0	0	0	0	0	0	0	0	0	0	0	0	0	0	0	0	0	0	0	0	0	0	0	0	0	0	0
1.3.1.43	0.025921391	0.083469897	0	0.13623944	0.072842081	0	0.088291187	0.029555173	0.010390404	0.097605434	0	0.042303403	0	0	0.108865993	0.035976651	0.125621697	0	0.01299615	0	0	0	0.065964676	0	0.101400552	0.114562622	0	0	0	0.098639049	0.015231862	0	0	0	0	0.030379168	0	0	0	0	0	0	0	0	0	0.134741605	0.166192399	0	0.020148958
1.3.1.44	0	0.136012996	0.016429904	0.05990462	0.116663845	0.041722253	0	0.026954253	0.06100594	0.108191117	0.039131134	0.101235106	0	0	0.094159545	0	0	0.387268875	0.184860093	0.147510233	0.075596895	0	0	0.397081814	0.092859064	0.069357879	0.10408916	0	0.1702335	0.099894617	0.013036172	0.130533763	0.037895981	0	0.030823371	0	0	0.163648261	0	0	0	0.170798769	0.063974228	0.140296497	0.044725165	0	0.107467149	0.069562585	0
1.3.1.45	0.003893888	0.007507577	0.018537434	0	0	0	0	0.009234017	0.015355118	0.005496871	0.020304352	0.016893818	0.001815307	0	0.013707023	0	0.006763694	0	0.02309193	0.010179475	0.022207834	0	0	0.009716325	0	0.00906205	0.004302593	0.016543427	0.011498242	0	0	0.02049239	0.004400587	0	0	0	0.015448315	0	0.010182017	0.009034188	0	0.01026151	0	0.004948974	0	0	0.011433648	0	0.014755698
1.3.1.54	0.262345438	0.47462622	0.175046301	0	0.318218511	0.399959945	0	0.473380863	0	0	0.312239141	0.463273551	0	0.184495291	0.20140795	0.294536122	0.241495426	0.924268579	1.034914293	1.17138257	1.137808974	0.377693892	0.500071437	1.007627306	0.700861016	0.846399774	0.459935674	0.212439159	0.313026183	0	0	0	0.40860175	0.731781311	0.804478002	0.704284568	0.819494653	0.392408446	0.406452412	0	0.3998321	0	0	0.027501085	0.261730156	1.164341463	0	0	0
1.3.1.56	0.003004549	0.002517492	0	0.008370475	0	0.004084778	0.00699249	0	0	0.012691033	0.0446734	0.005825325	0.000482687	0	0	0.009272214	0	0.009429609	0	0	0.007186227	0	0	0	0	0	0.01002078	0	0	0.0121926	0.008460007	0	0	0.001025683	0	0.004558014	0	0	0.005037294	0.006665864	0.012824813	0.004580275	0.007660228	0	0.022158734	0	0.008602754	0	0.002291252
1.3.1.58	0.069863414	0.065593052	0	0	0	0.068148524	0.023704922	0.043844481	0.005163485	0.00119997	0	0.031795636	0.020365312	0.068011604	0.044985306	0	0.046028302	0	0.030542452	0	0	0	0.029103943	0	0	0	0.04443242	0.00887455	0.041498293	0.025312854	0	0	0.056546555	0.014245186	0	0	0	0.030767763	0	0.025424256	0	0	0.073479413	0	0.057442477	0	0.032808572	0.024188577	0.035848488
1.3.1.62	0	0.043259803	0	0	0	0.069742504	0	0.014310642	0	0.026684013	0.180886493	0.077694455	0	0	0	0	0	0	0.043959012	0	0.048949032	0	0	0.048157653	0	0.066674932	0	0	0.078056512	0.015126476	0	0	0	0	0	0	0.002952114	0.076961824	0.071952139	0	0	0	0.065183678	0	0.17733381	0.019459411	0.081759837	0.065630003	0.036394126
1.3.1.70	0	0	0	0	0	0	0	0	0	0	0	0	0	0	0	0	0	0	0	0	0	0	0	0	0	0	0	0	0	0	0	0	0	0	0	0	0	0	0	0	0	0	0	0	0	0	0	0	0
1.3.1.71	0	0	0	0.00223928	0.000468143	0.000163618	0.000247888	0	0	0.001087648	0.005673105	0.002805513	0.002946292	0.001484562	0	0	0.00106404	0.001385421	0.001538305	0	0	0.002412829	0.000500272	0.003053942	0	0	0	0	0	0.002366531	0.002894012	0	0.002921779	0	0	0.000561324	0	0	0	0.002803045	0	0	0	0	0.010907624	0.001954582	0	0.000151441	0.002276215
1.3.1.72	0	0	0	0	0	0	0	0	0	0	0	0	0	0	0	0	0	0	0	0	0	0	0	0	0	0	0	0	0	0	0	0	0	0	0	0	0	0	0	0	0	0	0	0	0	0	0	0	0
1.3.1.74	1.554729739	0	0	0.930494534	0.428340649	0.812023988	0	2.812403013	0.887777713	2.544753973	0.168280233	1.132664545	0	0	0.963702391	0.476137245	0	1.202345919	0	0	0.938250053	0	0.850677097	1.720233852	0	1.583857804	0.537014709	0.185157604	1.052151408	2.604569092	0.583865855	0	0.39219831	0	1.214616909	0	2.666400118	0.421412794	0	0	0	0	0	2.172156603	0	0.273798089	0.697784069	0	0
1.3.1.76	0	0	0.850415696	0	0.559581694	0	0	0	1.494160349	0.465484034	0.643361811	0	0	0	2.449740794	1.761571919	0.737472107	2.188790433	0.782875436	1.509181619	1.662416667	0	0.557151729	0.286753008	0.253144011	0.673747027	1.192484993	0.479558052	0	0	0.088067985	0	0.962084604	1.438452997	1.342813553	0	0.243557996	0	1.641814026	0.198620433	0.337459902	0	0	0	0	0	0.514478357	0.292375802	0.479948708
1.3.1.83	0	0	0.004770489	0.009168611	0	0.004073218	0.002495123	0.00222251	0.008381893	0	0.013089046	0	0	0.005345763	0	0.007653248	0.021861201	0.006613706	0	0.008435493	0	0	0	0	0.001353018	0	0.00035193	0	0	0	0.008290038	0.002766226	0	0.003996017	0.003456275	0	0.005390627	0	0	0.004238816	0	0	0	0.00265385	0.015357708	0	0.006176293	0.003221988	0.00509749
1.3.1.84	0	0	0	0	0	0	0	0	0	0	0	0	0	0	0	0	0	0	0	0	0	0	0	0	0	0	0	0	0	0	0	0	0	0	0	0	0	0	0	0	0	0	0	0	0	0	0	0	0
1.3.1.85	0	0.054216875	0	0.031755826	0	0	0	0.051397073	0.019109624	0	0	0.03628618	0	0.052276467	0	0.027486588	0	0	0	0	0.000466195	0.031381062	0.016215011	0	0.025761788	0.053847031	0.063642909	0.048617599	0.010803158	0.050392355	0	6.22379E-06	0	0	0	0.038436168	0	0.040235568	0	0	0.025405083	0.019869783	0.052958986	0.017041715	0.044190376	0.04101656	0	0	0
1.3.1.87	0.570004903	0.193778722	0.20376056	0.018424723	0.075609107	0.002975565	0.021126009	0	0.123423614	0	0.056158056	0.10796016	0.111633455	0	0	0	0	0	0.245571595	0	0.049637755	0.225410275	0	0.231983354	0.189311372	0	0.194913929	0.37510399	0	0	0	0.8713614	0.140663032	0	0.239414176	0.369305741	0.207078988	0.023978855	0.058347815	0.684032493	0.108655659	0.089299517	0	0.008310399	0.316484536	0.259376118	0.26249721	0	0
1.3.1.9	1.788400991	1.745195275	1.373146388	0	0.137833929	0.275076083	1.005014497	0.038671109	0	0.622896998	2.131125099	0.974638887	1.296562941	0	0.090677137	0	1.035389809	0.167283018	0	0.294833171	0.394835295	0	0.580831324	0.330673174	0	0	0.113898269	0.90417699	1.577278144	0.581672411	0.437736741	0.274191169	0	0	0	1.39614803	0.079814924	0	0.583045404	1.026620392	0	0.961207789	0.783286599	0.81902643	1.097054169	1.736692786	0.635196141	0.344879731	1.323946532
1.3.3.-	0.002554144	0.000783921	0.007403529	0.002690745	0.002240822	0.005035576	0.000581534	0	0	0.00400005	0.003707437	0.001799288	0.005247633	0	0	0	0.006230566	0	0.000951885	0.002627751	0	0.003824214	0	0.001783416	0.029290751	0.007147082	0	0.002563858	0	0	0.006651404	0.003063202	0	0	0	0.00306719	0	0	0.002584218	0.004771741	0.0058829	0.002390856	0.004600933	0.002004513	0.007110675	0.006681456	0	0.003937474	0.00632948
1.3.3.11	0.310751739	0.329285837	0.071771072	0.4163656	0.116247224	0	0	0.060179879	0.096615457	0.390086176	0.572139434	0	0	0.131887103	0	0.411751704	0.256085858	0	0.053733743	0	0.093809326	0	0	0.281538736	0.32857636	0	0	0	0	0.354037323	0.574742601	0.324168336	0.050465401	0	0.385955152	0	0.080352993	0	0	0.179429788	0	0.186060574	0	0	0.068853672	1.091402388	0	0.020120647	0
1.3.3.3	1.227487487	0.624988417	0.238551745	0.729725778	0.444375767	0	0.491458433	0	0.651785167	0.577727385	0.249900617	0	0.436222819	0.144317389	0	0.430913743	0	0	0.285820766	0	0	0.585084548	0	0.73234317	0.163637373	0	1.019151949	0.711472301	0.707272857	0.573098628	0.873291082	0.885399438	0	0.630675393	0.045465343	1.470037064	0	0	0	1.289600445	0.756524087	0	0.134389411	0.152087076	1.024100241	0.224676954	0.295382526	0	0.68896305
1.3.3.4	0	0	0	0.921078469	0.221325085	0	0	0.2155786	0.356602682	0	0.234738883	0.228477105	0	0	0.71725938	0.216858523	0.082975127	0	0	0.448939305	0	0	0.427717608	0	1.064810096	0	0.050575692	0	0	0	0	0.006889134	0.437150254	0.248530906	0.35705444	0	0.078219989	0.296971664	0.209910087	0.448758871	0.163799932	0.374788172	0.196745854	0	0	0.094379581	0.439035035	0.076695044	0
1.3.3.5	0	0	0	0	0.006746331	0	0	0	0	0.268642068	0.173860772	0	0.01701429	0	0	0.029964629	0.034854904	0.022565304	0.008244853	0	0.07578114	0	0	0.258368185	0	0	0.130441468	0.05241464	0.167068511	0	0	0.238459579	0	0	0.036658131	0.061708691	0.101532055	0	0.112098892	0.261157103	1.184631795	0	0.113720553	0	0.377445233	0	0	0	0
1.3.3.6	0	0.061899142	0	0.038038632	0	0.069740856	0.030580541	0.043563226	0.023215046	0	0	0.028091956	0	0	0	0	0.031436576	0.060936751	0	0	0	0	0.009950794	0	0.293091298	0.017169727	0	0.017697933	0	0.059140886	0.022617887	0	0	0	0.071531111	0.044010533	0.040481938	0.068379885	0	0	0.045069112	0.040460096	0	0	0.03327968	0	0.059746146	0.045968608	0
1.3.5.2	0	0	0	0	0	0	0	0	0	0	0	0	0	0	0	0	0	0	0	0	0	0	0	0	0	0	0	0	0	0	0	0	0	0	0	0	0	0	0	0	0	0	0	0	0	0	0	0	0
1.3.5.3	0.372318149	0	0.392925782	0.671763342	0	0	0.547335295	0	0	0.024239661	0	0	0.502810175	0	0	0.604400095	0	0.714738453	0.313765764	0.35767065	0.393454455	0	0	0.385926366	0	0	0.118729222	0.502164258	0	0.137587681	0.475484749	0.5362049	0	0.10105126	0.269077349	0.907600093	0.5401759	0	0.298941922	0.231665654	0	0	0	0	0	0.562698329	0	0.07923323	0
1.3.5.5	0	0	0	0	0	0.003699762	0	0	0	0	0.012807874	0.000504577	0.0005434	0	0.006087114	0	0	0	0.005967563	0.00355337	0	0.000816106	0.005816019	0.004296025	0	0.005936223	0	0.002662813	0	0.005537879	0.006231591	0	0	0.001447734	0.004092138	0	0	0.005268184	0.002546615	0.001925552	0	0.00194167	0	0.003028988	0.023080432	0	0	0	0.003462008
1.3.5.6	0.001984957	0	0	0.004429065	0	0.003764591	0.004483967	0.002629457	0	0.004453959	0.011601538	0.003406134	0.003199236	0	7.26371E-05	0	0	0	0	0	0.002831986	0	0	0.006100924	0	0	0.003329253	0	0.003589394	0	0.004860481	0.002915665	0	0.003365012	0.005966349	0	0.003074706	0.000745231	0.002321222	0	0.005370474	0	0.003602542	0	0.012820788	0.000537779	0	0	0.004782165
1.3.7.2	0	0.003005687	0	0	0	0	0.0016779	0	0.002502911	0	0.010574369	0	0.002885499	0.001695984	0.002617545	0	0.000417347	0	0	0.001055124	0	0.002078423	0	0	0.001678922	0.002268008	0	0.00106737	0.003074017	0.002435011	0.000487205	0	0	0	0	0	0	0	0.002141532	0	0.001548876	0	0	0.000890856	0.008197417	0.002806426	0.003155485	0	0.002717565
1.3.7.3	0.002398486	0	0.002071019	0.002028906	0.001831382	0.002799033	0	0	0.002774855	0.000173515	0.007894102	0	0.000530938	0	0.00251981	0.001240722	0.002939012	0	0	0	0	0.002581408	0	0	0.001617092	0.001665091	0.000708694	0.001479223	0	0.002250799	0.000198219	0.001600514	0.001661922	0	0	0.000429387	0	0	0	0	0.000390523	0.001850169	0.000416146	0	0.00942231	0	0.001597965	0	0
1.3.7.5	0.002991804	0	0.00244478	0	0	0	0.002349718	0.002942718	0.000714644	0	0.00959821	0	0.002682769	0	0.002018422	0	0.002395607	0	0	0.000821883	0.00102598	0	0.002852967	0	0.002193786	0.000227454	0.002357881	0	0	4.14282E-05	0.002912677	0	0.001213197	0	0.000226709	0	0	0.001586933	0.001565335	0	0	0.001880253	0	0	0.011353819	0	0.002708026	0	0
1.3.7.7	0	0	0	0.001800342	0	0	0.002976794	0.005752229	0	0.004878457	0.02579959	0	0	0	0	0	0	0.007930411	0	0	0	0.003014541	0.001747643	0.002000175	0.001496795	0.002986909	0.001328848	0.008430051	0.00715921	0.005019158	0.000291977	0.007957829	0.00828841	0	0	0	0	0.006540661	0.003356304	0	0	0.006897451	0	0	0.027825581	0.005602865	0.004841869	0	0.006746195
1.3.7.8	0	0	0	0	0	0	0	0	0	0	0	0	0	0	0	0	0	0	0	0	0	0	0	0	0	0	0	0	0	0	0	0	0	0	0	0	0	0	0	0	0	0	0	0	0	0	0	0	0
1.3.7.9	0	0	0	0	0	0	0	0	0	0	0	0	0	0	0	0	0	0	0	0	0	0	0	0	0	0	0	0	0	0	0	0	0	0	0	0	0	0	0	0	0	0	0	0	0	0	0	0	0
1.3.8.1	3.43558435	1.295972941	1.617061395	0	1.508658896	0	0.976112276	1.085135383	7.326940202	0.512493467	2.258218187	1.616087284	0	0	0.275249035	0	0	1.18427093	2.839576709	1.722358437	1.442628246	0.994967934	0	0.589511045	1.587256575	0	2.50430525	0.80902092	1.829046506	0	0	0	2.869488814	0	0	0	3.382862156	0.069652387	3.946386424	1.033720663	0	1.846251044	0.728535695	1.408540011	1.155317563	0.716984379	1.302083363	1.867067038	0
1.3.8.2	0.168851162	0	0	0	0.071152455	0.131628477	0.170784237	0.015115946	0.143087245	0	0.222128407	0.157277965	0	0	0	0.088397649	0.207644547	0.123253667	0	0	0.168848388	0.082233104	0	0	0	0.105132747	0.343860773	0.052808746	0.048131563	0.075393722	0.079547376	0	0	0.066237069	0	0	0.216420668	0.087129695	0	0.039623962	0.031073539	0.18596876	0	0	0	0	0.203228026	0.11521654	0.060266565
1.3.8.3	0.008904077	0.004279878	0	0	0	0.026357596	0.025848924	0.021428107	0.023351804	0.002383539	0.093689365	0.014028119	0.017557363	0	0.01863276	0	0	0	0	0.015629822	0.008675221	0.001654065	0.013239815	0	0	0.007192103	0.008889861	0	0.001396912	0	0	0	0	0.008631698	0	0	0.009055556	0.002855999	0	0.02261561	0.021230354	0.026752735	0.026054697	0.025932014	0.075056619	0	0	0.01435857	0
1.3.8.4	1.241781969	2.137077874	0	0.72442598	0	0.870098662	0	0	0.904593397	0.315112732	1.297604114	0.63290179	0.582133493	0	0.391263067	0.657304414	0.917839723	0.527947433	0.982302023	0.800426359	0.673635672	0	0	0	0.967173628	0	0	0.599829804	0	0.090662711	0	0	0.399622935	0	0	0	0	0	0	0.103832584	0	0.083395127	0	0	2.365857186	0.044618216	0	0	0.353097453
1.3.8.6	1.117917499	0.94574038	0	0.131768683	0.425095129	0	0	0.042128378	0.437549835	0	1.198506734	0.085634817	0	0.433588558	0	0	0.070248974	0.381173119	0	0	0	0.386382784	0.356224285	0.323874502	1.090729953	0	0.81731852	0	0.092528249	0.127555228	0	0.24164405	0.307864554	0.314947033	0	0.240553661	0.417437704	0.560877232	0.328344881	0	0	0	0	0	1.3115979	0.333289392	0.262760936	0.619789763	0.042145361
1.3.8.7	8.449386061	0	0	1.230832905	3.16608181	0	0	0	0	0.616312566	9.14329817	2.102172979	0.682895704	0	1.238418653	0.302192549	0	0	0	2.237065297	2.360457222	0	1.418654828	0.290280935	3.117304569	1.626693809	1.108315119	3.275409274	2.978436337	0	0.013221174	0.803854371	0	2.268963115	0.654310666	2.922109258	0	0	0	0	0	0	0	0	5.828130525	2.257232475	3.735290772	1.667351168	3.077820939
1.3.8.8	0.028140794	3.140133806	0	0	0.601201502	0	0	0	0	0.364956764	0.126638739	0	0	0.557422649	0.612490093	0	0	0	0	0	0	0.39530898	0	0	0.515242526	0.589472384	0.399373396	0.213193721	0	0	0.321273191	0	0	0.543510181	0.528828525	0	0.273143057	0.49537727	0.275542468	0	0.384839995	0	0	0.182933925	0.521587128	0	0.446811927	0	0
1.3.8.9	0	0	0	0	0	0	0	0	0	0	0	0	0	0	0	0	0	0	0	0	0	0	0	0	0	0	0	0	0	0	0	0	0	0	0	0	0	0	0	0	0	0	0	0	0	0	0	0	0
1.3.98.1	0.397619761	1.469972037	1.549381407	0.655521611	1.511279491	1.827789432	0.503980858	0.980846705	0.724394535	0.608057717	1.509618493	2.974253036	2.021859187	2.462426536	1.513720638	1.404416207	1.597724549	1.432883153	1.818121265	1.258672224	1.738680455	1.485227407	1.39370376	0.923392075	0.400138042	1.706072976	0.598820677	0.231606281	2.3702683	0.28740481	2.005880092	0.857220197	0.966851358	0.24426017	1.260468095	1.17126879	1.090901421	1.555164541	0.903276446	0.729344457	0.376727103	1.381204199	0.495017632	0.35783482	0.344878331	1.405695325	1.272650757	1.305937774	1.453417176
1.3.99.-	6.613152244	10.26670311	0	5.470471703	2.307684432	4.635871558	3.336824543	0	4.271235165	0	12.14356599	1.009904433	1.655516255	4.626755776	4.154715339	0	0	0	0	0	3.840977771	0	0.198837858	2.192440035	2.005479395	1.291846165	0	0	2.250840535	0	0	0	0	0	0	0	3.440798584	0	0	5.575375	0	1.848655554	0	1.339127333	7.522845501	0	0	2.850477803	0.231814582
1.3.99.1	0	0.076900674	0	4.416215357	9.578780703	2.784947229	4.319689542	2.976579717	2.09713801	10.36584304	6.429258908	3.046118784	2.696340759	0	6.251511082	6.526947628	3.489724585	0	0	0	0	0.712274039	0	0	2.83143959	1.020742309	2.606469077	0	0	0	1.528117662	0	0	0	0.34304379	5.775865506	6.281626831	3.800395831	8.616312966	0	5.452468924	8.713929076	7.057504041	7.032574605	4.128685938	0	3.754578511	7.922235842	8.600383879
1.3.99.12	0	0.003327036	0	0	0	0.021929711	0.019684929	0	0	0	0.021729087	0.001958581	0.013133453	0	0	0	0.001904298	0.013290708	0.005611577	0.011305668	0	0	0.040938589	0.0206112	0	0	0	0	0.017401513	0.015156551	0	0	0	0.021167439	0	0.032953804	0	0	0.022997346	0.023112532	0.014662421	0	0.002255246	0	0.007050823	0.035634908	0.096743023	0.099521313	0.051521327
1.3.99.16	1.949532007	0.499184473	0	0	0	0	1.182899541	0.085572303	0	0	4.096004589	0	0	1.107625716	1.26259911	0	0	0	0.451660538	0	0.623502009	1.528514312	0	0.362259437	0	0	0.872411346	0	0	0	0.836697908	0	1.584804053	0	0	1.6329885	0.161461679	1.429541587	0.742207618	0.344393021	0.354690076	0	0	1.44057962	3.369542299	0.733156301	1.58997952	0	0
1.3.99.22	1.680354918	1.147502886	1.736629944	1.745250888	0	0.503824467	2.731758974	0.785214928	3.061147368	1.404943512	2.75650086	0.429464145	1.870011577	2.071508387	1.041884808	2.803188453	1.719750999	1.146674911	3.073562279	1.821012854	2.771628473	0	1.771659523	2.619433781	1.293110979	0.62016949	1.338073766	2.126072951	0	3.199510106	2.633913158	2.832937482	1.543660155	2.473765565	2.719468719	2.881127145	2.078082335	1.757400929	2.032716084	2.025049511	1.421994374	1.67129906	0.708219109	0.819732353	2.112671372	2.739728271	1.335541935	1.459072026	0
1.3.99.23	0	0.134997764	0	0	0	0	0	0	0.090662276	0	0	0.542225607	0.51161749	0.048243462	0	0	0	0	0	0.013339727	0	0	0.172942073	0.139015905	0.122159127	0.008785526	0	0	0	0.101843178	0	0	0	0.12285795	0.120250967	0	0.181743505	0	0.086529421	0	0	0.078764539	0	0.155991343	0	0	0.097178834	0	0
1.3.99.26	0	0.099014687	0.186571761	0.172741934	0.186130991	0.153429583	0	0.032955533	0.144856602	0.077207721	0	0	0	0.220093309	0.026812896	0	0	0.141820385	0	0	0.022868581	0	0.117971803	0	0.405229106	0.175941442	0.287010697	0.198503221	0	0.094890662	0.040538543	0.076660266	0.192542174	0	0	0	0	0	0	0.032889742	0	0	0	0.006107967	0.032279508	0	0.11530604	0	0.209600395
1.3.99.27	0	0	0	0	0	0	0	0	0	0	0	0	0	0	0	0	0	0	0	0	0	0	0	0	0	0	0	0	0	0	0	0	0	0	0	0	0	0	0	0	0	0	0	0	0	0	0	0	0
1.3.99.4	0	0.107544345	0.200860708	0	0.158339688	0	0	0.05378785	0.205578502	0.047953169	0.058530506	0.186984894	0.077541534	0.104894339	0.122138087	0	0.080642107	0	0	0.047248702	0.062289221	0.003708893	0.165157493	0.165673614	0.101926149	0.067344449	0	0.104537622	0	0.13152935	0	0.226548472	0.095141268	0	0	0	0	0	0.093615676	0.186309152	0.079748121	0	0	0.171734066	0	0.200226529	0	0	0
1.3.99.5	0	0.366220108	0.439396737	0.304258793	0	2.695027308	0	0	0.358050918	0.712393852	0.107171036	1.895794183	1.335087206	0	0.58347922	0	0.772510149	0.409926891	0	0	0	0	0.469250934	0	0	0.120904899	0	0.487912228	0	0	0	0.159086034	0	0	0.677634647	0.21100408	0.257207957	0	0	0.793335851	0.222528433	0.762657489	0	0.003363047	0	0.706216506	0	0.134948	0
1.4.1.-	0	0	0.220341633	0.111291277	0.171813413	0.054670863	0	0.11188085	0.148315551	0	0	0	0.209922868	0	0.894767198	0.012568953	0	0	0.078163596	0	0	0	0	0	0.155304851	0	0.107794589	0.015171354	0.194633166	0.09556477	0	0	0	0.090661691	0.110453861	0.205767769	0	0.198551568	0	0	0.149741455	0	0	0	0.009992697	0	0.113513347	0.165376169	0.194198426
1.4.1.1	0	0.52015362	0.167531694	0.71636973	0	0.755889396	1.364573323	0	0	0	0.009588336	0.747942604	1.401937249	0	0.912925537	0.089689879	0.549490518	0.212880429	0.517288924	0.848308478	0.654967075	0	0.419516245	0	0.361943136	0	0.373918831	0.3063888	0	0	0	0.58508933	0.169844674	0.036259317	0.379993413	0	0	0	0.249771472	0.216030171	0.63278934	0	0.20703098	0.91702034	0.996344624	0	0.307658489	0.197118536	0.374282488
1.4.1.13	5.589932305	1.544124876	0.907246017	2.632528439	3.682988719	2.957378373	0.011732545	7.43575738	5.156441421	4.31854882	3.717327987	7.257487034	6.736522591	1.209617672	3.852166038	2.857509067	0.658124663	4.982365888	7.864668561	5.265908302	3.485484229	6.705191415	2.040182149	3.438120613	0.812378564	0	3.57780287	5.060702641	4.564728728	3.28267061	0.682328204	2.442589174	1.722855678	2.070547725	0.828821391	3.043569711	5.554944495	0.201860264	0.911224354	4.041438562	2.482759977	0	3.075235905	2.97459769	2.52205935	1.008351532	7.282821916	1.856005341	0.745557569
1.4.1.16	0.490007164	0.060940587	0.564132466	0.130731478	0.957885752	0.451152223	0.614000661	0.3098211	1.096527807	0.702852327	0.268689321	1.230655822	0.435965065	0	1.120434984	1.293224382	0.25771588	0.091036797	0.031595356	0	0.688539044	0	1.136576446	0.141882484	0.178136058	0.000237899	1.133882731	0.392918041	0	0.371607901	0.396058549	0.348465538	0	0.74272089	0	0.237912604	0	0.515084202	0	0.499344783	0.549299867	0	0	0	0	0.336276505	0.504845696	0.567911563	0
1.4.1.2	0	0	0	0.119912888	0.228546133	0	1.367183315	0.250936749	0	0.487700564	0.015311546	0	0.432499965	0	0.385941519	0.353703766	0.541330387	0.744705952	0.088206595	0.317390166	0	0.206466992	0.204028553	0	0	0.559111512	0.750018487	0.549840068	0	0.332273698	0	0	0.663339725	0	0	0.37196221	0.464729887	0.51271776	0.32271927	0	0.427051809	0.531388856	0	0	0.758337887	0	0.535134512	0	0
1.4.1.20	0	0	0	0	0.003528022	0	0.001020313	0.004334004	1.96475E-05	0	0.006200102	0	0.001881571	0.001805328	0.004213208	0	0.000745312	0.002147368	0	0.00160288	0.002360338	0	0	0.001805176	0	0.004197274	0	0	0	0.002621692	0.003272595	0.004524471	0.00058661	0.000417312	0.003240569	0	0.002159952	0	0	0	0.003528976	0.003091996	0	0	0.005629069	0.000291367	0.002974558	0.001939129	0.001285301
1.4.1.21	0	0.572737153	0	0.213442815	0	0	0	0	0	1.083191971	0.393307933	0.840669287	0.019544841	0.017078357	0.422210444	0	0.414631598	0.236722676	0.210464698	0.075841366	0.042677266	0.316480877	0	0	0	0	0.373984115	0	0	0.203537901	0	0	0.145333968	0.421466357	0.419303965	0	0.228135349	0.184967831	0	0.282464014	0	0	0	0.14161729	1.101383215	0.661956975	0	0.467379097	0.396396287
1.4.1.3	1.114154726	1.238863935	0	0	0	0	0	0	0	0.509770595	0.406931007	0	0.029102689	0	0.305663343	0	0	0	0.619616519	0.039870934	0.472754335	0	0.564350795	0.04147744	0.639620289	0.081518179	0.141610838	0.406441163	0.322453719	0	0.6948353	0	0	0.143359153	0	0	0	0.103295621	0	0	0	0	0.180526186	0	0.762433506	0.627433129	0	0	0.517317427
1.4.1.4	1.211655829	0.832233705	1.504651909	0.998604767	1.799216276	2.325345943	0	0.117740499	1.093197629	0	0	2.530665261	2.753983488	0.045194283	1.525009698	1.029841549	1.066961574	1.32005384	1.422284418	0.426561564	0	0.570393174	1.809828372	1.591412296	0.53014277	0.975337098	0.571526324	0.636654042	0.346413645	0.62045467	0	0.885826481	0.233624374	1.438080502	1.490794696	1.326029846	1.175881029	0.012280615	1.199204978	0	0	1.750008689	0.801026936	0.654571783	0.052504679	1.060259706	1.071677073	0.037477586	0
1.4.1.8	0	0	0.012785356	0	0.002225002	0	0.016663285	0.002612649	0.012697776	0	0.03587243	0.023386605	0.025815088	0	0.041566278	0.038263108	0	0	0.03585208	0	0.040058364	0.005970776	0.019293463	0	0	0	0	0	0.035164991	0	0	0.001483532	0.010611032	0.030496491	0.03652099	0	0	0.016184844	0	0	0	0	0	0	0	0.010346222	0.096134724	0.084526312	0.036367945
1.4.1.9	0	0.228598011	0.212208164	0	0	0	0.070035149	0	0.03047809	0.159609342	0	0	0	0.218016676	0	0.1621507	0	0.006160529	0.234095572	0	0	0.201484427	0	0	0.111175923	0	0.051366519	0	0.23192855	0.210037419	0.036901341	0.09365955	0.10975279	0	0	0.26202943	0	0	0	0.130320353	0	0.014853765	0	0	0.242016594	0.227583777	0.010454136	0.092553813	0.030906947
1.4.2.-	0.002712405	0	0	0.007335368	0	0	0	0	0.005594773	0.004266449	0.049727605	0	0	0.011706673	0.007615077	0	0.008524607	0.008179955	0.018877319	0.010084044	0	0.010576769	0	0	0	7.93735E-05	0	0	0.006533374	0.012951237	0.027605514	0.024141392	0.003407257	0.011230886	0.027136668	0	0	0.002867413	0.017636211	0	0	0.000452547	0	0	0.042016142	0	0.060792964	0.053723944	0.025647816
1.4.3.-	0.298306573	0	0.008897657	0	0.738993199	0.137097474	0.667610891	0	0.694041217	0.243216027	1.191002622	0.231585522	0.142166424	0.222273173	0	0.509563808	0	0.257527455	0.35813343	0.766667396	0.421289672	0.051532189	0.474174724	0.0322971	0.510785873	0.702702946	0	0.666636552	0	0.23855834	0	0.003627799	0.827840118	0	0.316337255	0	0.815661733	0	0	0.194519019	0	0.846027115	0	0.005090224	1.493301583	1.372447806	0	0.887243685	0.245532212
1.4.3.1	0	0	0	0	0	0	0	0	0	0	0	0	0	0	0	0	0	0	0	0	0	0	0	0	0	0	0	0	0	0	0	0	0	0	0	0	0	0	0	0	0	0	0	0	0	0	0	0	0
1.4.3.10	0	0	0.00791785	0	0.015221415	0.013879628	0.010455662	0	0.006697695	0	0	0.011729017	0	0.016066177	0	0	0	0.017769119	0.022293344	0.017888764	0.026494425	0.007221953	0	0.003861906	0.070962581	0.006740613	0	0.01076199	0	0	0.01582166	0.000611401	0	0.009850596	0.003891103	0	0	0.011155369	0.003258925	0	0.001553656	0	0	0.008403061	0.004122483	0.016074774	0.00060101	0	0
1.4.3.16	0.546752641	1.219343402	0.164786696	0.070479863	1.573414037	0.691144798	0.965397053	1.781048121	0.597849075	1.695614971	1.308611469	1.494031367	1.305470873	1.171315857	0.483198593	0.289127143	0.817472706	1.339843294	1.609879957	1.105923134	0.776613057	1.048690218	0.343844609	0	0.839691954	0.69367306	0.740813069	1.474518126	0	0.429141758	0.364528415	1.5159147	1.355455667	0.755539653	0.791968079	1.264851377	0	0.174262359	0.885588224	1.174740819	0.300229224	0.021372951	1.044633874	0	1.102802897	1.368342682	0.663872598	0.538928775	0.33081362
1.4.3.19	0.833338267	0.932787753	0.480118116	0	0	0.223417271	0.224063436	0.307429242	0.472515715	0	1.151203368	0.004218221	0.009635936	0.39536145	0.36698546	0	0.249238232	0	0	0.072593299	0.582237117	0	0	0.363879791	0.514720527	0.303736079	0	0	0	0	1.302440369	0	0.242931854	0	0.559897376	0	0.44989873	0.218832674	0	0	0.30512224	0	0.533409793	0.067041064	0.458169921	0.316111491	0	0	0.669344358
1.4.3.2	0	0	0	0	0	0	0	0	0	0	0	0	0	0	0	0	0	0	0	0	0	0	0	0	0	0	0	0	0	0	0	0	0	0	0	0	0	0	0	0	0	0	0	0	0	0	0	0	0
1.4.3.21	0.368326593	0.509446954	0.035324805	0.156116191	0	0.26216137	0.021971928	0	0.226370681	0	0.191602743	0	0.046819227	0	0.099961998	0	0.230845437	0	0	0.068072106	0.107510955	0	0	0.220012562	0	0.003067735	0.401578458	0.15799021	0	0.194316367	0.201376247	0.139401574	0.263940418	0	0.020717387	0.052320786	0.246688922	0.007336501	0.054635878	0.103480583	0.199052897	0	0.039179878	0	0	1.073395688	0	0.108192046	0
1.4.3.3	0	0.033880531	0.065113725	0.02598917	0.008794925	0.051572885	0	0.026923881	0	0	0.038101811	0	0	0.032071319	0	0.065777005	0	0.037617226	0	0	0.051235542	0.054175675	0.064090998	0.015813307	0.001137939	0	0.055096107	0.003232934	0	0	0.01300765	0	0.049860286	0.070486889	0	0.025541157	0	0.054377255	0.041441811	0.020409576	0.047333138	0	0.040065815	0	0.044627866	0.059326727	0	0.006384263	0
1.4.3.4	0.203773602	0.17566096	0.031216793	0.042925093	0	0	0.004322381	0.139191787	0.236471358	0.276720518	0	0.288318583	0	0.410832756	0	0.286038293	0	0.742915583	0.706620518	0.807605397	0.711084752	0	0	0.171505875	0	0	0.063259631	0	0.298571629	0.965154175	0	0	0.081740929	0.420279877	0.122586723	0.125292959	0.413347833	0	0	0	0	0	0	0.327192917	0.177989847	0	0.520872896	0	0
1.4.3.5	1.450518926	0.379919567	1.771461632	0	0.995901167	0	0.660187577	0	0	0	0.391393174	0.023318588	0.346916264	0.764459501	0.581242951	0.603840881	0	0.766649141	0	0.109404248	0	0.690572619	0	0.79975034	0.625828586	0	1.141853251	0.238409028	0.045564282	0.544594145	1.726388509	0.34798599	0	0	0.230680235	1.027139619	0	0.815923604	0.034963783	0	0.676670639	1.58421955	0	0	1.002146626	1.383738529	0.915290102	0.626737381	0
1.4.4.2	1.58161205	0.537816207	1.300481019	1.599422748	1.848315864	1.544377409	0.039230731	0	0.427746674	0.426419312	1.812349424	0.773849296	0.34640492	0.992014907	2.737606428	0	0.800093481	1.322232353	0.443056156	1.410570232	0.143292825	0	0	0	1.037793289	0.989881687	1.053777748	2.540252521	0	0	1.101415997	2.100107557	0	0	1.244710796	0.660979397	0	2.313736278	0.759109376	0.312542397	0	1.002799889	0	0.475757867	0	0.206409359	1.603596434	1.947144608	0.154815883
1.4.7.1	0.376138217	0	0.79394623	0	1.277811489	0.548170594	0.577892243	0.204100423	0.082617611	0.703034016	0	0.036743141	0.120187707	0.24808965	0	0	0.340236422	0	0	0	0.350313933	0	0.118904229	0.583958379	0	0.16990651	0.070725844	0.096064139	0	0	0	0.065427142	1.07611065	0.896252396	1.152271207	0	0	0	0	0	0.339797283	0.46711219	0.721102554	0.692922241	0.14993643	0	0.079491409	0.593914245	0
1.4.9.1	0.265326954	0	0.204330912	0.039292182	0	0	0.112550484	0	0.262195648	0.000292578	0.482639069	0.048212851	0	0	0.287904508	0.242488419	0	0	0.285492376	0	0	0	0.22088713	0	0.219273375	0.090638473	0	0	0	0	0.182215857	0.239526349	0.216327465	0.115120226	0	0.239040751	0.010766207	0	0	0.027937731	0.187006505	0.178681551	0.269568121	0.159790881	0.34689115	0.285673312	0	0.032238131	0.214680244
1.4.99.-	0	0.0002534	0	0	0.010294417	0.018938315	0.046723676	0	0.008944106	0	0	0	0	0	0	0	0.048084384	0	0	0.019797576	0	0.046887086	0.006861804	0.018020224	0.028362203	0	0	0.024385574	0.022034608	0.030069535	0.000853629	0	0	0.034874113	0	0	0	0.023603227	0	0	0	0.041386379	0.008522538	0.019955711	0	0	0	0	0.041966836
1.4.99.1	0.905956048	1.987190136	0	0.160049748	1.233710438	0	0	0	0.458888849	0.157185744	3.156314134	0	0	0	0.347135929	0.864385137	1.300030968	0	0.525112805	0	1.820059613	0	0	0	0	0	1.403665478	0.129225985	0.514947176	0	2.416127712	0.495112416	0	1.358582802	0	1.464528657	0.448064233	0	0	0	0	0	0	0	3.658502541	2.308348891	0	0	1.014369333
1.4.99.5	0	0.091925148	0.070845443	0	0.028173117	0.074762997	0.074055363	0.016278515	0.08580599	0	0.01565684	0	0	0.006486115	0	0	0	0	0.188722971	0.079571335	0	0.137484216	0.005563746	0	0.043224725	0	0.065972301	0	0	0.04883788	0	0.161177826	0	0	0	0	0	0.111622828	0.026563765	0	0.093771218	0	0	0	0.046927696	0.115135415	0	0	0.034071067
1.5.1.-	0.351351598	1.568488498	0.708901566	0	0.505881941	0.352787118	0	0	0.110552849	0.009226805	0.975436451	0	0.601214872	0.252519035	0	0.523859011	0	0	0	0	0.154634687	0.784293719	0	0.639470454	0.606569965	0.743092783	0	1.207715573	0.283812437	0	0.975286503	1.918194365	0.429300859	0.630588292	0	1.185188935	0	0	0.390366888	0.533258451	0.272025243	0	0	0	0	1.538329199	0	0.615791728	0
1.5.1.10	0.022056769	0.001908541	0.017203766	0.005432581	0.021569068	0.02331538	0	0	0.00657321	0.006227724	0.031343158	0	0.003068427	0	0	0.021443787	0	0.029137648	0.022540523	0.022470066	0.018289708	0.028004811	0	0	0	0	0.006672977	0.012170333	0.03479151	0	0.022091355	0.012444743	0.021512999	0	0	0.029204603	0.025919085	0.002391191	0	0	0.02561815	0.0004415	0.018408953	0	0.00783888	0	0	0	0
1.5.1.12	0.130448492	0.553234914	0.077302852	0.171143318	0.472595202	0.495599531	0	0	0	0.412424507	0.531830726	0.086453801	0.234996306	0	0	0	0	0.108995407	0.217350791	0	0	0	0	0.779591166	0.545365931	0.126461056	0.154096289	0.15175444	0.090240697	0.390591835	0.014285417	0.250759686	0.163016858	0.303794378	0	0.402702215	0.060790781	0	0	0	0.147774302	0	0.09652764	0	0.867667047	0.581532907	0.186072523	0	0.370891871
1.5.1.15	0	0	0	0	0	0	0	0	0	0	0	0	0	0	0	0	0	0	0	0	0	0	0	0	0	0	0	0	0	0	0	0	0	0	0	0	0	0	0	0	0	0	0	0	0	0	0	0	0
1.5.1.19	0	0.002001317	0	0	0.021261607	0.011240557	0.00483574	0.013207831	0.014710656	0	0	0	0	0.023226477	0	0.008389869	0.019216492	0.004611757	0.013174626	0	0.028038035	0	0	0	0	0	0	0.006669991	0.015932814	0.028707829	0.002839692	0.001451245	0	0	0.014187075	0.02600251	0	0.002237984	0.003762764	0.027976418	0	0.01670658	0	0.013648287	0	0	0.023371636	0.002545752	0.017081052
1.5.1.2	0.50624538	1.232691067	0.976689948	1.269933292	0.516389562	0.209593776	0.783686119	0.547515864	0.995213208	0.773593242	1.365561326	1.068749721	1.137931025	0.78069203	0.739640217	1.441709977	1.050711961	0.682009456	1.211550448	0.69919432	1.558756111	0.782061397	1.22663638	0	1.146337287	1.110730828	0.536502023	1.403264505	1.639942049	0.806876542	1.457629088	1.171311854	0.615785057	1.364566171	1.28953037	0.800433038	1.28464806	0.235079156	0.219648211	0.352908019	0	1.213970751	0.778493597	0	1.437621397	1.852256014	0.709808169	1.328352667	0.385962671
1.5.1.20	1.709377604	2.294794069	1.711527602	0	1.615485864	1.362802818	0	1.209134252	0.461283066	0	1.429685709	1.333910802	1.491059036	1.125118277	1.139490915	0.24378135	0.11484489	0	0.742587138	0.518400618	0.48137697	0.732572459	0.659213851	1.810326564	0.307561169	0.791867091	0.757095866	1.564999444	0.748985384	0	0.560342836	1.549130705	0.093594339	0.86978914	0.973496551	0.993076593	0	0.292462612	0	0	0	1.489011148	0.494044001	0	1.313989916	0.813522601	1.53314769	1.220835666	0.426795004
1.5.1.24	0.002371303	0	0.088944931	0	0.011662999	0	0	0.116665294	0.183137601	0.195486011	0.08843809	0.136253041	0	0.089800669	0	0.156507388	0.171437686	0	0.459957631	0.085318661	0.276975249	0.157327746	0.249870193	0.015906087	0.266190732	0.254330574	0.169544782	0.005031858	0.132038724	0.102510851	0	0	0	0.031022713	0	0.131336759	0	0	0	0	0.050761902	0.234375899	0.179970241	0	0.224248105	0	0.044887749	0.022535792	0
1.5.1.28	0	0.106738254	0.02271143	0.022118769	0	0	0	0.002271268	0	0.004837386	0.080409522	0	0.021152795	0	0.031835599	0.042377933	0.00111662	0.05325342	0	0	0.027643781	0	0.032079058	0	0	0	0	0.03468507	0.032740822	0.034840646	0	0	0	0	0.004392378	0	0	0.048489285	0	0.039849429	0.004540391	0.036054709	0	0	0.08415563	0.025476304	0	0.007523918	0
1.5.1.3	0.962883172	1.042759257	1.141924441	0.371525582	0.443872581	0	1.057425062	0	1.10868611	0.069361757	0.519591918	0.806809861	0.995786023	1.50268717	0	0.441173889	0	0.1184919	0.855373737	0.100230816	0.237450872	1.289021107	0.698634604	0.390761799	1.424913532	1.301639226	0.043025378	1.640334074	1.262560645	0.628835684	1.536771638	1.163872988	1.132663617	0.904016748	0.353188743	1.364291757	0.578326083	1.161035242	0.903755369	1.231479871	0.830732042	0.669603422	1.281279493	0	0.462485118	0.791570477	0.607372806	0.308765552	0.332516725
1.5.1.33	0	0	0	0	0.136220578	0.010397463	0.111611582	0.12410978	0	0	0	0.116605618	0.093131064	0	0.100863126	0	0.020778158	0	0	0.091502366	0.238106981	0	0.029813528	0	0.071556032	0	0.183532446	0.182959039	0	0.046754633	0.060265313	0	0	0.012005521	0.057927535	0	0.04955846	0.027375944	0	0	0	0.030605873	0.152516907	0.006878861	0	0.048596392	0	0.101259726	0.049570062
1.5.1.38	1.453692132	1.145088938	0.602569162	0	0	0.666905711	0.561197552	0	0	0	1.758340989	0.522174323	0.224768866	0.399291659	0.662098516	0	0	0.409446843	0	0.755166706	0.704987217	0.602929756	0	0.449702001	1.618663355	0.466684652	0.239297454	0.992769903	0	0.53211516	1.338103533	0.968938158	0	0	0.241864517	0.397978582	0.301628434	0.662945737	0.851293053	0.762769	0.75671462	0	0	0	1.357229046	1.442443287	0	0.288073662	0
1.5.1.5	2.676110906	2.227440956	2.33682146	2.76662493	1.259664768	1.378971834	1.829228758	3.919045652	1.547402488	2.015562469	2.787035594	2.340440673	2.556843987	2.506702379	2.684534106	3.744176503	2.031777011	3.267262673	2.211521535	2.314448845	2.162636747	2.660888034	2.786918352	3.779608957	2.032915848	2.674650614	1.37583767	1.402446652	2.486181124	1.855615565	2.694900773	2.204269346	2.454585491	1.63422882	1.759281081	1.517729153	3.647449922	2.464852574	1.636486354	2.20209691	1.238603084	2.640866375	2.223989427	1.45833846	2.55415041	1.599668175	3.243514042	2.446545471	1.515106183
1.5.1.7	0.632994142	0.565661273	0	0	1.361957082	0	0.052559134	0	0.396596099	0.051355467	0.99045405	0.869814379	0	0.474960623	0.988421525	0.52036407	0.366725068	0.146833289	0.217510176	0.902397304	0	0	0.831905084	0.556534107	0	0	0.237070116	0	0	0.071849179	0	0.401389709	0	1.107020122	0.683258091	0.275146135	1.4117268	0	0	0	0	0	0.457862437	0.290362793	0.307780509	0.469686239	0.92952451	0	0
1.5.1.9	0.026930711	0	0.020119989	0	0.022488804	0	0.026631535	0	0.020228461	0.028660006	0.01089203	0	0	0	0.012336334	0.004735494	0.018473088	0.014827198	0.034015983	0	0	0	0	0	0.028717024	0.033197115	0	0	0	0	0.02812541	0	0	0	0	0	0.015706911	0.019633558	0	0.02757386	0	0	0.013304296	0	0.017147171	0	0.027427159	0	0.015640106
1.5.3.-	0.346206542	0.402044668	0.125326763	0.195291836	0	0.459739338	0	0	0	0.281765102	0.49271263	0	0.074553992	0.337398784	0.020132324	0	0	0	0.073165117	0.349168926	0.181347786	0	0.032372907	0.30854654	0.37755352	0.086362867	0.430689824	0.689683447	0.391760161	0.511994744	0.713628212	0.975560218	0.596775046	0	0	0.343457664	0.222222518	0	0.609008692	0.590917056	0.478226064	0.274733359	0.137370951	0.507979196	0	1.044279267	0.037313539	0	0
1.5.3.1	0.039246249	0.802515405	0	0	1.494116179	0.910004636	0	0	0.814485756	2.028073395	1.29366625	0	0	1.792212448	0	1.697735686	0	0	2.387135254	2.202944569	0	1.264137699	0	0	1.598007299	0	0	0.991845131	0	0.557881619	0	0	1.205165172	0.445538518	2.555084843	1.818897212	0	1.304201745	0	0.653971379	1.857816332	0.506449495	0.783033761	0	0.937838178	0.0943548	0.426154687	2.091454656	1.494820797
1.5.3.13	0	0	0	0	0	0	0	0	0	0	0	0	0	0	0	0	0	0	0	0	0	0	0	0	0	0	0	0	0	0	0	0	0	0	0	0	0	0	0	0	0	0	0	0	0	0	0	0	0
1.5.5.-	1.107789765	0.027967105	0	0	0	1.098244529	0.948578788	0	0	0.772896572	0	0	0	0	0.211645501	0.074650341	0.60267876	1.099057074	1.021714062	0.252246446	0	0.404436443	0	0.719606393	0	0	2.64750155	2.35571701	0	0.912621191	0.812172679	2.93507906	0.075680513	0	0.340215214	2.138294453	0	0.882161563	0.007341528	0.737538671	0.370808093	0.432542221	0	0	0.058415021	0.56195779	0	0	1.126975527
1.5.5.1	0.784870395	1.393607209	0.466187542	0.384504886	0	0	0	0	0	0	1.577495126	0	0	0.597292384	0	0.567626645	0	0	0.256790457	0	0.480576519	0.604663165	0	0.458314162	0.302780121	0	0.448781378	0	0.524119637	0	0	0	0	0.407699919	0.235298411	0	0	0	0.501210008	0	0	0	0	0	0.717938447	0.659850537	0	0	0.507452461
1.5.8.2	0.221318998	0.306933862	0	0.193447829	0.249525887	0	0	0	0	0	0	0.038123415	0	0.135376295	0.101539463	0	0	0.062361341	0.054362993	0.338748796	0.006420596	0.179321179	0.111462791	0.078654844	0	0	0.062092133	0	0.248591584	0.145146946	0	0	0	0.197399892	0	0.273727082	0.284354036	0.218692491	0	0.693169843	1.223105984	0	0.107462956	0.01500494	0.190754319	0	0.300748587	0.194744298	0.065478259
1.5.8.3	0.136436557	0	0	0.033299043	0	0	0	0.080308732	0	0.01964663	0	0	0.076883989	0.172849116	0	0	0	0.060485997	0.192877259	0.043065061	0	0.195128607	0	0.131662441	0	0	0.022583242	0	0.157098481	0	0.022057455	0.029418696	0.161201461	0	0.001850007	0	0	0	0	0.12302541	0.106662624	0.197176046	0.177994193	0	0.182340663	0.040667885	0.079973895	0.04635895	0
1.5.8.4	0.098167965	0.002040524	0	0	0.025569508	0	0	0.060273602	0.091167692	0.014561232	0.073296837	0.04737555	0.058120345	0	0.051752319	0	0.045686575	0.044170463	0	0.026801661	0	0.052644026	0	0	0	0	0	0.071518853	0.010637859	0.06881728	0.043957366	0.083015226	0.070030451	0.011216144	0.100860656	0	0	0.079783748	0.023330288	0.099601808	0.077283065	0	0	0	0.057774913	0.047189264	0.109901015	0.049142385	0
1.5.99.-	0.018314475	0	0	0.008247241	0.052005809	0	0.069719387	0.012342945	0.033754642	0	0.016433823	0.025081673	0	0.072825084	0	0.03677916	0.00213464	0.050067401	0.022618912	0.011225871	0	0	0	0.059623224	0	0.022685679	0	0.057923885	0.058960781	0	0	0.043406374	0.05716901	0	0.046001643	0.054653734	0	0	0.061309922	0.008638591	0	0.066293593	0.039147737	0.060191369	0.011052866	0	0	0	0
1.5.99.11	0	0.239995767	0.24428732	0.226328062	0.0424906	0	0.248562009	0.23442617	0	0	0	0.104148075	0	0	0	0.062814958	0.288931846	0.252720698	0	0.062602122	0	0.049027754	0	0.067849212	0.034906977	0.000296698	0	0	0	0	0.231229911	0	0.138291174	0.236084668	0.151908675	0.044160447	0	0	0	0	0	0	0.226839258	0.094489685	0	0	0.202838434	0.14586831	0.160304541
1.5.99.12	0	0	0	0	0	0	0	0	0	0	0	0	0	0	0	0	0	0	0	0	0	0	0	0	0	0	0	0	0	0	0	0	0	0	0	0	0	0	0	0	0	0	0	0	0	0	0	0	0
1.5.99.6	0.065273521	0.081619947	0.027792333	0.100473534	0.023580455	0	0	0.132569516	0	0	0	0.119117113	0	0	0	0.008201325	0.123057353	0	0.108323597	0	0.144505319	0.066739758	0	0.020085232	0.021179248	0	0.053451521	0.022613074	0.018956268	0	0.234547422	0	0.020401441	0	0.07412289	0.01847514	0	0	0.034248132	0.073761385	0.147244256	0.080084183	0	0	0.187686979	0	0.071450401	0	0.153266704
1.5.99.8	1.741810925	1.529918002	2.393114099	2.018988946	2.538032357	0	0	1.494494101	0.272433507	0	0.32605224	0.161369341	2.004836437	1.143963739	0.942771065	0	1.633865749	0	1.094712658	0.392428588	0	0	1.382518622	1.249753285	2.063206158	1.324065464	0	0.603674256	0	0	2.927458269	1.925703652	1.463960622	0.29008791	0	2.679819228	0	0	0	0.30603463	0.53474641	0.595781057	0.288939086	0.354248309	0.938046861	2.402755285	0	1.300813352	0
1.5.99.9	0	0	0	0	0	0	0	0	0	0	0	0	0	0	0	0	0	0	0	0	0	0	0	0	0	0	0	0	0	0	0	0	0	0	0	0	0	0	0	0	0	0	0	0	0	0	0	0	0
1.6.-.-	0	0.015678152	0.092704891	0	0	0	0.301490948	0	0.475464112	0.106089068	0.811532846	0.548312152	0.601969536	0	0.97422364	0.096075372	0	0.19711103	1.064010826	0.820596536	1.458920724	0	1.976209287	0	0	2.018830244	0.714336769	0	2.765468981	1.806237737	0.588851454	0	0.588082102	0.589540304	0	0.11985504	0.787905088	0.545419973	0.142661337	0	0.247922294	0.24047956	1.055198512	0.57509232	0.92382141	0.983496146	0.375328464	0	0
1.6.1.1	0.369087925	0.854444046	0	0	0	0.215749972	0.296640512	0.020364226	0.524386158	0	0	0.226793957	0.595763534	0.209693986	0	0.632999914	0.333298408	0	0	0.391382098	0.245305565	0.064592089	0.644788903	0	0	0.033269576	0.551238072	0.721697173	0	0	1.629427668	0.73280182	0	0.322244243	0	0.860661647	0	0	0	0	0	0	0.249061766	0.072655112	0.389334794	1.157727026	0.430926995	0	0.470611767
1.6.1.2	3.489423595	2.834983752	0.067871631	2.481929848	0	0.892215866	0	1.236716948	0	0	4.585088824	1.329208952	0.932493481	2.497139243	1.635456037	0	0.240496083	0.794665179	0.877459144	0.658142335	0	0	0.97158784	0	1.661391745	1.876684306	0	3.021868299	1.75903923	0	0	1.029937452	1.06685128	1.376539709	0	3.042390319	1.928882319	0	1.54167768	2.183386293	0	3.092695074	0.776426188	1.214012515	4.352097202	3.254690835	0.367321343	1.986530616	0
1.6.2.2	0	0	0.00274942	0	0.000929136	0	0.002546918	0.000138301	0.003052188	0.002496483	0.009011426	0.001512766	0	0	0.001793838	0.002023368	0.002528841	0.002870433	0.001031735	0	0.001866369	0	0	0	0.000508408	0.002488417	0.001223979	0	9.17153E-05	0.001513616	0	0.001867224	0	0	0.003035388	0.001930818	0.001665381	0.000328309	0.002987205	0	6.61118E-05	0.002262143	0	0.002890514	0.010969846	0.001574846	0.000105119	0	0.002317353
1.6.2.4	0.026343801	0	0	0	0	0.066644142	0.025705772	0.049891628	0	0.036013017	0.042514386	0	0.001672513	0.053093151	0.054978265	0.001142033	0.010223392	0.033209256	0	0.074071187	0	0.012116429	0	0.046420526	0.030027367	0	0.070759697	0.066063239	0.046323207	0	0.010693623	0	0.021465912	0	0.038255098	0	0	0.063142076	0	0.017428678	0	0.066642507	0	0	0.05083799	0	0.063812079	0.053168291	0
1.6.4.-	1.19037224	2.125886529	0	0	0	0.373705676	1.12565922	0.649489768	0	0.058573274	0.817646633	0.400896967	0.313412781	0	0	0.309459561	0.307602911	0.342803297	0.42937552	0.205896679	0	0	0	0.032901196	0	0.006120476	0.515420844	0.767486633	1.114401418	0	0.621497798	0.380845659	0	0	0.408748145	0.705981687	0	0.393137741	0	0.018775348	0.112311259	0.342212599	0.00171217	0	0.51886373	0.920239541	0	0.696060651	0
1.6.5.-	2.222655256	0	6.257675356	0	0	4.715282438	0.5074706	0	1.330043406	0	3.558284191	5.257118029	8.468867885	3.474254074	3.355299632	0	0	0	0	0	0	1.27251567	0	2.983128017	0	2.5728975	1.579835911	2.075538166	0	0.203073788	1.564992341	0	0.346036505	0	1.025107467	2.246930363	2.629246612	6.234498309	2.866484462	0.889350641	3.382396588	7.265341065	0	0	3.685281715	8.683183272	0	2.541531351	0.944490393
1.6.5.2	0.633080563	0.876049137	0	0.017761508	0	0	0	0.421878146	0.022322216	0	0.87356009	0	0.478716518	0.211643406	0.491301496	0	0	0.442798962	0	0	0.415576883	0.073253625	0.433984137	0	0	0.362974231	0.306176478	0	0	0.185605502	0	0	0.102018406	0.438248526	0.001892522	0.516281716	0.179607894	0	0	0	0.468731309	0	0	0	0.345898445	1.043146167	0.027290796	0.370547731	0.352220773
1.6.5.3	14.5032271	3.095287115	0	12.23224781	10.97272543	12.88285426	0	9.139021151	4.921768063	3.008875162	4.736382995	20.0792495	4.801870698	0	2.776286165	7.898451776	6.984184317	1.927074502	0	11.53695437	9.320727888	0	0.885667269	0	10.62265729	3.864511497	15.06980264	20.34012756	8.756485385	0	18.73818358	11.36061889	5.623569678	0	9.301313957	20.44784987	0	11.52834582	9.760493068	10.16180703	0	0.565367431	3.946940095	10.31008112	12.64261204	7.836571475	0	10.79423797	8.011974414
1.6.5.5	0	1.460452613	0	0	1.041010487	0.234882194	0	0	0	0	4.152488334	0	1.029382204	0	2.936988454	0	0	1.360364276	0	0	0	1.501503463	0	0	1.737260569	0	0	2.159255128	1.172409122	1.406407829	2.739819506	1.512208873	1.826663846	0.482724426	0.647972364	2.28316245	0	0	0	1.143647249	0.700468409	1.001562692	0	0.080016326	5.628141119	1.44943561	0	2.359703367	0.830196118
1.6.6.-	0	0	0	0	0	0.004263352	0	0	0.002073874	0.005487378	0.000999346	0.003724434	0.007065855	0.004445713	0.00361436	0.005660392	0.00182816	0.012394517	0.016972077	0.015506588	0.013650205	0.005535532	0	0.000477829	0	0.007227318	0	0.005223769	0.004771565	0.003399267	4.00496E-05	0.000749996	0	0	0.003900633	0	0.00369666	0.001740039	0.005005038	0.000502919	0.00080855	0.005487697	0.000762377	0.002464328	0.014934192	0.004498443	0	0.007298683	0
1.6.99.-	0.241698093	1.030498727	1.250513971	0.067200983	0.558629673	0	0	0.208017201	0	0.789376064	0	0.993715017	0.276835584	0.082432597	1.180449539	0	1.717546423	0.415064118	0.942844889	0.096783611	0.861856741	0	1.25034659	0	0.299217542	0.471849524	0	0	0	0.412506804	0	0	0.15163986	0	0	0.584313094	0	0.1544027	0.145769558	0	0.333933835	0.376471126	0	0.081978209	0	0.212199105	0.478689657	0	0
1.6.99.1	0.137184828	0	0	0	0	0	0	0.055047892	0	0.117667656	0.372431934	0	0	0.163261099	0.091686401	0	0.253980882	0.097966427	0.150134396	0.172603966	0.023380067	0.076069333	0	0.021386032	0	0.116652921	0	0.050897017	0.122792217	0	0	0	0	0.062210936	0.146006229	0	0	0.054107489	0.079334827	0.009357451	0.080400679	0	0.022914108	0	0.579062562	0	0.052103957	0	0.087598546
1.6.99.3	2.392010883	1.79026363	0.831789674	0.888717952	0	1.00195099	0	0	1.137682282	0.218287941	3.46591521	1.026528066	1.414045281	1.314301297	0.681187742	1.596030488	1.366464376	0.080630044	0	0	0.832077474	0.534935195	0.803051836	0.941864871	1.353501175	0.206640409	0	0.095182978	1.499164035	0	1.477855122	1.260589873	1.292526926	0	0	2.670024904	0	0	1.584783557	1.079876851	1.701010498	0	0	0	3.685459188	2.725041789	0.339287915	0.640055374	1.390726527
1.6.99.5	0.775227935	0.425849385	0	0.557477973	0.178265955	0.019072107	0.118794727	0.598549596	0	0.319526695	0.134959869	0.115638598	0.409728592	0.156774508	2.209326008	0	0	0.71191827	0.096399887	0.348721631	0	0	0	0	0.603353298	0.915222651	0.943534473	0	0.102123328	0.328396669	0	0	0.23273266	0.010098797	0.502832138	0.2655786	0	0	0.160088759	0	0.059735655	0.389754819	0	0	1.054284061	0.107845487	0	0	0.565726359
1.7.-.-	2.072456142	0.88221301	0.961060202	0	0.343470785	0	1.080165928	0	2.423994892	0.877469091	2.453897243	1.405891408	1.745821918	1.086695076	1.215961773	2.634053267	1.017063541	2.75262411	0.895074623	0.664053344	1.050643316	0	1.590334838	0.606198374	0	0.168773906	2.304944856	2.241042816	0.575080515	0	1.243624788	2.319725222	1.531019106	0.117416051	1.479119015	2.385399197	1.067300531	1.948510944	0	2.163783025	0	1.699394103	0	0	2.102844646	1.125740999	1.42726841	0.589712458	1.588849445
1.7.1.1	0	0.047385352	0	0	0.057408884	0.047603554	0.060565919	0	0	0	0.049435317	0	0	0	0.047885033	0.046635969	0.05760839	0	0.042986522	0.006693613	0.070282914	0	0	0	0.062118658	0.016310091	0.017829552	0	0.023279433	0	0	0.07153738	0	0	0.020418192	0	0.015868666	0	0.064869536	0.008259201	0.035923176	0.070666616	0	0.064261785	0	0	0	0.024455348	0
1.7.1.13	1.830522025	1.294116628	1.424380528	0	2.384056057	0	0.552332004	0	0.162449814	0	0.487764858	1.097048074	1.941519389	0.374486956	1.816804764	0	2.050200665	1.001134238	0	0	0	0.920415098	0.962796962	1.28187726	0	0.84490031	0	2.177123527	0	0	1.953229715	1.162185512	0.705904836	0.79514141	0.271668588	2.275792112	0	0	0.379647003	0	0.357997278	0.464951817	0.153756494	0	0.363571759	1.189631899	0	0.747044593	0.195852089
1.7.1.4	3.497216554	0	0	0.861565007	0	0.093014033	2.051302886	1.68244557	0.599252409	0	3.870372818	0.798124401	0.090246554	0.734831517	0	0	0	1.795925102	1.278450467	0	0	0	0.791636564	0	0	0.009578233	0.76313169	2.445356449	1.498806109	0.953071893	0.735106209	0.283595666	0	0	0	1.714488036	0	1.179576656	0.984714603	0.914742477	0	0	0.345664871	0.826585016	3.988478106	2.871172742	0	1.797764014	0
1.7.1.6	0.02251068	0	0	0	0	0.002851569	0.016237963	0.000810947	0	0.001929727	0	0	0.015868164	0.015156735	0.015606733	0	0.017575249	0	0.012286848	0.017979371	0	0.017591487	0.01801305	0	0	0	0	0	0.0016981	0	0.02095397	0.004816173	0.004376081	0	0	0.014128348	0	0	0	0.013887452	0	0.010707166	0.015995721	0	0.006130772	0	0.022101885	0.006944233	0
1.7.1.7	1.19615414	0.157070829	0.46875194	0	0	0	0	0	0	0.627039335	0	0	0	0	0.214979602	0	0	0.569745871	0	0.06161587	0.272124707	0.126831621	0	0	0.095065339	0.832165975	0.202349027	0.898326594	1.03884643	0	1.279659309	0.8589819	0.604322172	0	0	0.926154301	0.752064321	0	0.897158197	0	1.405038392	0.569717145	0.085747074	0	0.186269328	1.625830129	0	0.538585269	1.242926011
1.7.2.1	0.667766588	0	1.227835144	0.260021479	0.1732699	0	0	0	0.206173127	0.171936597	0.515612237	0.41040428	0	0.400967346	0.375954434	0	0.021900095	0.122582625	0	0.234567961	0.294315059	0.285593125	0.175914575	0.31720774	0	0.027700515	0	0	0	0	0	0	0.011771326	0.339468535	0.20348244	0	0.171031593	0	0.134953874	0.338421532	0.060006524	0.11803319	0.206522324	0.355467867	0.950754486	0	0	0.244064526	0.413783362
1.7.2.2	0.154317337	0.106136672	1.248423795	0.177671354	0.470514476	0	0.328420372	0	0.428918825	0.406971842	0	0.241327148	0.453319727	0	1.285366609	0	0.658153779	0	0	0	0	0	0.331170835	0	0.630691192	0.061160614	0.734622242	0.588183667	0.18161913	0.326487764	0.054358467	0.775608388	0.079666557	0.077200464	0.618445042	0.16190108	0	0	0	0	0.420170999	0.866255887	0.180040433	0	0.551111337	0.125544505	0.597017904	0	0
1.7.2.3	0	0.168577435	0.98170581	0	0	0.572916231	1.094517942	0	1.016876497	0	0	0.613139918	1.01969308	0	0	1.159506794	1.824967307	0.05693919	0.538628473	0	0.92879193	0.556697416	0.846283228	0.675912676	0	0	0.784668454	0.926970944	1.085597997	0	0	2.097499075	0	0	0	0	0.578448475	0	0.287183492	1.647771039	0.157488906	1.648230781	1.197720261	0	0	0	0.688991721	0.477550089	0
1.7.2.4	0.660628545	0	0	0.024752885	0	0	0	0	0.026707573	0.006515269	0.569022677	0.156280361	0.041545107	0.161916713	0.228945697	0	0.006892287	0.145107319	0	0.195044164	0.13538153	0	0	0.022705362	0.16385914	0.001287503	0.230047154	0.01704682	0.208725296	0	0.047032925	0	0.083098873	0.171790078	0	0.211376292	0.082341904	0.038386394	0.22290134	0	0.123353135	0	0	0	0.345097809	0.006945079	0.114245398	0	0.155575887
1.7.2.5	1.234067537	0	0.210783873	0.596447985	0.37292998	0	0.119759382	0	0	0	0.485310394	0.355233141	0.315505958	0.369092986	0	0.33804148	0.621403351	0	0.15275763	0.364814743	0.018985136	0	0	0.019268936	0.553459287	0.458400202	0	0	0.015698761	0	0	0.218274596	0	0	0.305358949	0	0	0.491669816	0	0	0	0.195641344	0	0.026344583	0.762881946	0	0	0.056369474	0.076598317
1.7.3.3	0.046559809	0	0.018273146	0.031582008	0.036546427	0	0	0	0.023770502	0.017837573	0	0.02025438	0.036540598	0	0	0.044605705	0.01849983	0.003323063	0	0.003584559	0.004804021	0	0	0	0.037733849	0	0.025432923	0.03389857	0.011243523	0	0	0.000986497	0.012953689	0	0	0.034719914	0.026573188	0	0.034445909	0	0.037013756	0.005984085	0.015587727	0.037647774	0	0.028835222	0.098291508	0.085914559	0.056041656
1.7.3.4	0.016896005	0	0	0	0	0	0	0.021756524	0	0	0	0	0	0	0.009972819	0.002775998	0.15534267	0.006410599	0.012331467	0.036088512	0.01097358	0.006124425	0	0.031114016	0	0.01366889	0	0.029776384	0	0.0072884	0.031552133	0.000179662	0.031860121	0.003645107	0.031738339	0.001856633	0	0	0.017356406	0	0	0.004888042	0	0	0.004011535	0	0.02840386	0	0.038596676
1.7.7.1	0	0.228909085	0.372483227	0.66810525	0.434295767	0.386296941	0.026842445	0.238746246	0.852141245	1.316949226	0	0.388937237	0	0.31727073	0	0	0.522303659	0	0.301852764	0.233493261	0.61776788	0	0.387764049	0.181389211	0.443496913	0.137032222	0	0	0.217735666	0	0	0.032036891	0.511270109	0.374487997	0	0.420794715	0.132325968	0	0.032447571	0	0.296583392	0	0	0.381124716	0.248109713	0.078817303	0.364211384	0.531103714	0.040549559
1.7.7.2	0.00107151	0	0.001021376	0.001079502	0	0	0.000831545	0	0.001855163	0.001674813	0.008869293	0.002150179	0	0	0.00136362	0.001952512	0.000168682	0	0	0	0	0	0	0	0	0	0.001338505	0	0.002810579	0	0.003100976	0.002714555	0	0	0.00217143	0	0.001709794	0	0.002055864	0.002796893	0.000756301	0	0.001576683	0.002242751	0.008676311	0.000345917	0.000823318	0.00200352	0.000479074
1.7.99.1	0.663293246	0.123030518	0.013998237	0.106244745	0.021193549	0.10219483	0.053215908	0.037816245	0.065889576	0.043300794	0	0	0	0.138858075	0	0	0.13708878	0.124775842	0	0.067179786	0	0	0.044483943	0	0	0	0	0.00968188	0	0	0	0	0	0	0	0	0.001009725	0	0.091896675	0	0.037019178	0	0.14499981	0	0.147426107	0.10229555	0	0	0
1.7.99.4	4.891178378	0	0.5361721	5.354645225	0.019019124	2.772924463	1.405287243	2.374487821	2.876868151	0	5.828482065	0.064629045	2.258019145	1.044551956	1.646581829	0	0.730729625	2.985166598	0	1.533837211	0	2.085390759	2.403414437	0	3.610379144	0	5.497662081	5.423426343	0	2.792807439	0	7.620615534	0	0	0.483136467	1.426938695	0.735077846	1.152706155	0	2.446888986	3.520706743	1.213161196	0.976789076	0	2.260997276	7.621013036	2.170785985	3.210812536	0
1.8.-.-	0	0.072897181	0.05076415	0	0	0	0.121716971	0	0	0.128707984	0	0.456401022	0	0	0	0.508984324	1.096529582	0.578248318	0.235973452	0.302662186	0.336249414	0.457554841	0	0	0	0	0	0	0.041827749	1.385588779	0	0	0.10294604	0	0.392169891	0	0.78836841	0	1.356329007	0	0.218560417	0	0	0	0	0.40185722	0	0	0
1.8.1.-	0	0	0.058017955	0	0	0	0.260996744	0.539975831	1.463725668	0	0.105609032	0.526251795	0.550057184	0.484627138	0	0	0	0.936797216	1.44599135	0.599780939	0.952516089	0	1.338200046	0	0.33915782	0	0	0.474000824	0.408624696	1.08043803	0	0.608825322	0.029156179	0.399080397	0.168640286	0	0	0.50606394	0.152302651	0	0	0	0.006544034	0.523423883	0.162534873	0	0.337889347	0.369419239	0.215341265
1.8.1.14	0	0	0	0.190137488	0.168932785	0.170830089	0	0	0.142368748	0.167551519	0.188569263	0.108319257	0.201747381	0	0.053076434	0	0	0	0.200376649	0	0.228009139	0.207348276	0	0.145230311	0.183004251	0	0	0.123936979	0.054083632	0.000739054	0	0.108101812	0.142260687	0	0	0.094964967	0.203277129	0	0	0.031177473	0.118325021	0.197907163	0.060927765	0	0	0	0	0	0
1.8.1.2	2.466570872	2.011241889	0.513225477	0.441293173	1.479591622	0.680265011	0.86582949	1.754466069	0	0	2.311880144	0.463950645	0.70278039	0.078109377	0.986367241	0	1.311228001	1.76870095	0.999143358	0.211044474	0	1.483775491	0	1.402784272	1.630628514	0	1.465413973	3.47228605	1.287059408	1.584811478	3.096601872	3.464020786	1.142817729	0	0	0.520989977	0	0.506248748	0	0	0	0	0	0	3.404996537	2.293046364	0.914752723	1.253040601	0.631785902
1.8.1.4	1.93552169	3.1559337	0.794618845	0.486830933	0.985664383	0	0.605501811	2.841351211	0	2.445091271	1.985299206	1.091848416	0.904151988	0	3.342769543	1.216239799	0.838225055	0.770149851	0.920191761	2.045997802	1.387861944	1.411391251	1.212117072	0	0.519178777	2.330952625	0.842113116	0	1.241177633	0.350658846	0.239179479	0.451633097	0.340622691	0.172856872	1.213909254	0.029545208	0.790263632	1.344680557	0	2.166594812	2.199914584	0.093796104	1.001242012	0	1.4884115	3.375465315	0.96855378	1.087305195	0
1.8.1.6	0.014436647	0.028373719	0	0	0.015427986	0.028011135	0	0	0.033173877	0	0.046438468	0.016371274	0.000994428	0	0	0.037384666	0	0	0.003584976	0	0	0.000465828	0.022476733	0	0	0	0	0	0	0.00912553	0.026692542	0	0.002321126	0.025023876	0	0.034616496	0	0.024414193	0.018734663	0	0	0.025064543	0.001255753	0	0.048068204	0.00018196	0.019110039	0.000899254	0
1.8.1.7	0	0	1.443815197	0.924903392	0.254998615	0.911192845	0	0	0.723285614	0.6732515	0.539416202	0.563579436	0	0.252464838	0.438046266	0	0.385599453	0.874141334	0.107935285	0	0	0	0	0	0.285300337	0.135171759	0.467521046	1.375498934	2.243119606	0.445767983	1.162748897	1.133570111	0.023693083	0	0.016438299	1.132911047	0	0	1.047028925	1.504488294	1.284211567	1.800634794	0.030587071	0	1.615604448	0.725573771	0	0.64736048	0.378955188
1.8.1.8	1.331307741	1.311281898	1.213398971	0.116034682	1.044491622	0.045139416	0	1.34189503	0	0.069387625	0	0.675232391	1.306874931	0	2.294704456	1.384737541	0.629269862	0.050781534	1.359908205	0	0	0.155834549	0	0.654988153	0.625560154	0	1.852916118	0.33217435	0	0	1.169454378	2.968925064	0	0	0.531848012	1.983293788	0.779195654	0	0.101800122	1.700237885	0.669879934	1.272838689	0	0	0.734220637	2.125111824	0.208644527	1.095094691	1.194738978
1.8.1.9	3.436814146	0.58388408	1.103595473	0.753669455	2.408741439	1.953083825	1.381472045	0.853118542	1.852777242	1.903063469	0.565654009	1.109902756	1.680796376	0.76853435	4.903171102	0.994256304	3.775002482	2.194675705	3.763951413	3.610683823	2.116388412	0	2.783112309	1.013238493	1.721510991	2.003103786	2.79581997	0.461296719	3.046864411	1.552537291	0.598619466	0.718388064	0.689351903	0.486675853	2.673238372	0.600051788	0.055419759	2.303499098	0.931097797	0	1.752298816	0.755962208	2.315608083	2.92206712	1.536762801	2.277311057	1.903334153	1.621193737	1.444669656
1.8.2.-	0	0.019545089	0.034005667	0.019831676	0	0	0.012844122	0.008508403	0.012540278	0.016540712	0	0.01393943	0	0.020506765	0.048465698	0	0	0.070773978	0.074984066	0.10340605	0.139820321	0.028140956	0	0	0.048186038	0.025064847	0	0.014487832	0	0.024470119	0.004111437	0	0.032596494	0.013415271	0	0	0	0.036375065	0.045219475	0.047585175	0.021083854	0	0.020647112	0.047573318	0	0.024568453	0.010735747	0	0.040945028
1.8.2.1	0.646643612	0	0	0.127799067	0.142265378	0.09545062	0.050869974	0	0.004915842	0	0.453817031	0.02579476	0.069559769	0	0	0	0.022651175	0	0	0.071318493	0.172520625	0.179528673	0.027086657	0	0	0	0	0.069462634	0.07742597	0.013432152	0.179974278	0.142993339	0	0	0.058461143	0.085991125	0	0.143825953	0	0.009395393	0	0	0	0	0.211961854	0.04042621	0	0.016925135	0.070259717
1.8.3.1	0.026106597	0	0.067147961	0	0	0	0.028580903	0.042988349	0	0.036137566	0.048458698	0	0.009083166	0.043266482	0.06276927	0.061374427	0	0	0	0	0.034836769	0	0	0.059711742	0	0.064804522	0	0	0	0.018469362	0	0.043349451	0	0.005332098	0	0	0	0	0	0	0.034786217	0.025125822	0	0.034481874	0.051887073	0	0.035685037	0	0
1.8.4.-	0	0.012927851	0	0.002816411	0	0	0.00731083	0	0.004080449	0	0.003074442	0	0	0.011045644	0.008148136	0	0	0	0.00543652	0.008881958	0	0	0	0.01470949	0.016361252	0.003969346	0.014427699	0	0	0.00564273	0.017206274	0.015303238	0	0.006919281	0	0	0.012433967	0	0	0	0.006977933	0.005010679	0.011255163	0.01754399	0.023549431	0.000137863	0.016001774	0.004465307	0.002656941
1.8.4.11	0	1.331731579	1.360553577	0.865309714	1.142995988	1.571269821	3.400896647	0	1.241364348	0	2.311348436	3.151244867	0.519871487	0	3.045938348	0.538247044	1.115085813	1.016276891	0.585322916	2.108594678	0.958830492	0	0	0	1.780555174	0.016253302	0.210547016	0	0.626606226	1.140987571	2.527399483	1.748208121	1.760427673	1.965917978	1.00388698	0	1.62172367	2.196330126	3.123367133	2.621668794	1.95371975	1.701416306	1.582854582	3.691844045	2.981807147	0	0.354424936	0.580799871	0.983787019
1.8.4.12	1.872019186	1.809492514	1.326940112	0.919896535	1.352485036	0	1.620805456	0.008593856	0.641970335	0	0.569516675	0.580263862	0.214994451	0.833312682	0	0.353134821	0.367357858	0.012639109	1.089466655	1.124589991	0	0.455988099	0	0	1.24816669	0.905222575	0.728019336	1.25121611	1.279942338	0	0.386097506	1.30474754	0.37470492	0	0.747606604	0.983641141	0	0	0.711643438	0	0.344865081	0	0	1.637738236	0.595935416	0.179259517	0.363769791	0.519849952	0.088228051
1.8.4.8	1.769380291	1.576273571	1.009052613	0.237111328	0.328233279	0.30902455	0	0	0	0	0.245024972	0.092245379	0	0.562187683	1.569174574	0	0.525719567	0.241606208	0	0	0	0	0	0	1.308386549	0	0.90190299	1.353102234	0	0.356466646	0.868224735	1.196393675	0.49835898	0	0	0.199065916	1.044725929	0	0.704110177	0.961661997	0.316511553	0.05825494	0	0	0.282631815	0.775460981	0	0.039670885	0.751950915
1.8.5.-	0	0	0	0	0	0	0	0	0	0	0	0	0	0	0	0	0	0	0	0	0	0	0	0	0	0	0	0	0	0	0	0	0	0	0	0	0	0	0	0	0	0	0	0	0	0	0	0	0
1.8.5.3	0.189809889	0.766986272	0.578919508	0	0.37093933	0	0.284550142	0.296085834	0.504063298	0	0	0.518540508	0	0.019355256	0.486396219	0	0.429094886	0	0	0.755270407	0.159348734	0	0	0	0.928368662	0	1.47498919	1.042025715	0.063532158	0.731800406	0.624961603	1.230168182	0.086597559	0	0	0.924640668	0.183939213	0	0.703853671	0.384163019	0	1.085799271	0	0	0.015098094	0.697688459	0	0.360036761	0
1.8.7.1	0	0.322977353	0	0.056963843	0	0.030929197	0	0.027883539	0	0	0.167682675	0.092088399	0	0	0	0.015762589	0	0	0	0.016543207	0.063852412	0.078129599	0.045785462	0	0	0	0	0.069291664	0.091506211	0.083467395	0	0.056700577	0	0.066515795	0	0	0	0	0	0	0.018330595	0	0	0.015103554	0.191307099	0.002030866	0.06803595	0	0.011574628
1.8.98.1	0	0	0	0	0.611948775	1.18493053	0.100808538	1.101377448	0.979200614	1.315113016	0.444457628	0.062880688	0	0	3.822929523	0.182380936	0	1.310567727	0	0	0.291729255	0.992698882	0	0.78506406	0	0.724273247	0	0.372719637	0	0.879683134	0.418019882	0.40253062	0	0	0	1.033603943	1.178542409	0.600910085	0	0.168438428	0.727422467	0	0	0	0	0	0	0.807814775	0
1.8.99.-	0	0.041922023	0	0.007671743	0.04158894	0	0.092535904	0.105831677	0	0.070673483	0.047300875	0.089605694	0	0	0	0.132558882	0	0	0	0.05299913	0.024059421	0.09003631	0	0	0.11292694	0	0	0.23058687	0	0	0.111464264	0.017393825	0	0.047770286	0.074542716	0.282940344	0	0	0	0	0	0.05706147	0	0.021732087	0	0.091482034	0	0.068671632	0.155139206
1.8.99.2	0	0.23614463	0	0	0	0	0.211898701	0	0	0.054468543	0.091106094	0	0.218335673	0.076976752	0	0.02830304	0	0.107933014	0.084608789	0.23768611	0	0.004764584	0.196518827	0.671060741	0	0.218853617	0	0.234141964	0	0	0	0	0.700534082	0.369038811	0.414599588	0	0.027284279	0.167870899	0	0.080817487	0.206121201	0	0	0.113692132	0.034240555	0	0.035313811	0.16649013	0.109715887
1.8.99.3	0	0.261645495	0.415785048	0	0.080194625	0.015862079	0.037818791	0	0	0.155975085	0	0	0	0.115798307	1.967767268	0	0	0	0	0.2201211	0.127850631	0.386629247	0.099260566	0	0	0	0.357518051	0	0	0	0	0	0.349515732	0	0	0.205476687	0.037771006	0	0	0.413472569	0	0	0	0	0	0	0.046058975	0	0
1.9.3.1	4.570619631	0	0	0	0	0	0	0	2.067899368	3.210842115	4.354919448	2.519095021	0	0.486209432	0	0	3.105305889	0	0	0.997210079	0.462154529	0.78337505	3.178698325	0.499717469	5.51120568	1.258917679	0	3.445284668	0	1.164482039	1.332790127	1.740376113	0.560664186	0.015437071	0	0	1.550366883	0	0	0	2.417403734	1.5207552	0.745061543	0	4.66822905	0	2.08005687	0	3.558816824
1.97.1.-	0.078038828	0.120622833	0	0.1168427	0.210134342	0	0.18479834	0	0.04661989	0	0.347058976	0.075110675	0.121515491	0.207481347	0.130006259	0	0	0.252215625	0.234702867	0	0.220416033	0	0.243532707	0.069532143	0.084116094	0	0	0.023757038	0.241213396	0.219746516	0.065832776	0.138368543	0.079034553	0	0.121642137	0	0.089753183	0	0.027363024	0.001489384	0	0.061500989	0	0	0.206328917	0	0.142157304	0.059752551	0.011771231
1.97.1.4	2.603510863	0	0	3.114763057	2.833237051	4.407047195	0	6.255726139	7.110387201	4.514572854	0	4.992760169	2.03939153	1.590882233	7.132621608	3.808353489	2.796700555	8.05403917	5.310924411	4.702325064	7.543056104	3.395632732	5.59472327	6.322928929	1.830408516	0.071731245	3.050725594	1.94499498	4.080593592	4.034138179	1.154566085	0.823685008	0.927122056	4.24060359	5.796759666	1.717206413	3.113958351	3.082191477	4.135436427	2.849672023	0.34073134	5.098801653	7.060795964	3.9475623	0.380693487	4.735649146	5.072029678	3.572414848	1.987658604
1.97.1.9	1.431204801	0	0	0	0.423387609	0.712656235	0	0	1.236481406	0.392192483	0	0.068353339	0	0.240760514	1.393593786	0	0	0	0	1.366739439	0.785561139	1.089458366	0.238531888	0.466318909	0.259848158	0.345931482	0.994144682	0.831481613	0.861810643	0.452687713	0	3.707277228	0.495855128	1.051333995	1.05758444	1.3624284	0	0	0.094222241	2.326760824	1.031663053	0	0.567763683	0	0.718938965	0.884910093	1.213681119	0	0.142204671
2.-.-.-	0.069054046	4.268775351	3.074159401	2.647493901	0.756708745	0	1.776931111	0	1.854985053	0	1.82302919	1.543195921	0	0	0.962426319	0	0.554881114	1.427736712	2.477535588	1.734402934	0	0	0.005962053	0	1.245785863	0	2.558897078	2.03552482	1.902960803	0	0.922996311	3.387300808	1.61252993	0.779512676	0.583839016	3.163101214	0	0	2.020257253	1.637496282	1.195470957	1.25958286	0	0.540942855	1.721438911	1.559804274	0	0.576975435	2.556592465
2.1.-.-	0	1.689143259	0.416923896	0.048769379	0	0	0.030867992	0	0	0.033108251	0.405121316	0.594726632	0	0	0.59594526	0.216824039	0.467815146	0.284007944	0	0	0.515528807	0.069038225	0	0	0	0.055164563	0	0.300110034	0.285835151	0	1.070707555	1.014723528	0.038888427	0	0	0.840573969	0.526643106	0.315011658	0	1.396200299	0	0.531204507	0	0	0.575647628	0.363409223	0	0	0
2.1.1.-	8.159544405	7.264523032	4.319114412	6.288624159	4.376744153	5.045842913	1.027464892	4.181122074	2.936584713	2.178932527	5.798832369	7.138539637	5.798391167	4.711539091	4.582656822	7.851975635	4.888100377	4.938063139	2.774979957	2.853732628	6.337484593	1.386989568	5.79242907	6.653121747	4.808205984	3.526121527	2.038014066	4.491034558	7.318395113	3.557702173	6.590743265	4.495746399	3.355186708	3.295221886	5.840798261	6.066981271	3.533499572	3.737776122	6.946303344	1.770331066	7.909901059	1.245055881	5.945816343	0	7.848026653	6.199407924	5.041466222	4.298231407	8.835253663
2.1.1.10	0	0.019516809	0.465636891	0	0.355546569	0.341874655	0.41849889	0	0.152616792	0.194211969	0.508019029	0	0.13007625	0	0	0.154919977	0.189370279	0	0	0	0.534475362	0	0.49969096	0.295157796	0.318195925	0.172463268	0.120893381	0.56998575	0.468063671	0	0	0.458007721	0	0	0.699289016	0	0.104122263	0.479659368	0.452811825	0.43435558	0.101984219	0.294267597	0.342756711	0.191071034	0	0.466985461	0.13557155	0	0.953458058
2.1.1.100	0	0	0.0253922	0.004734671	0.047604689	0	0	0.047664722	0	0	0	0.052753931	0.012955056	0	0.00695013	0.044951503	0.015872379	0.069883037	0.053753675	0.02770224	0.024906809	0.042305082	0	0.046013352	0	0.051558192	0.006017716	0.054863417	0.052979998	0.023180086	0.05542856	0	0.030075852	0	0	0.045222725	0	0.020521494	0.018111064	0.053777446	0.043874116	0.047932238	0	0.058088547	0	0.037455952	0	0	0
2.1.1.103	0	0.011458246	0	0.010875887	0	0	0	0.062240587	0	0.044827925	0.138567457	0.011943394	0.018026496	0.032951647	0.002039006	0	0	0	0.042345082	0.013217958	0	0.015802688	0	0.038333909	0	0	0.026125656	0.017917815	0.016372885	0	0.033822922	0.010741948	0	0.02991258	0	0.031280488	0	0	0	0	0.005332286	0	0	0	0.159053448	0	0	0	0
2.1.1.104	0	0.113576519	0	0	0	0.983478341	0.888129777	0	0.191100279	0.02851861	0.369657023	0.296609446	0.198855504	0.207699451	0.254402861	0.051453178	0.132215697	0.345126267	0	0.072609657	0	0	0	0	0.035813734	0.603214215	0	0.004836229	0.187073168	0	0.102213209	0.28882398	0.19935741	0.294267628	0	0	0	0	0.502015803	0.048554257	0	0	0.275876875	0	0.413215233	0	0	0	0
2.1.1.107	5.195448439	0	1.092986832	3.75460703	5.216359264	3.156509194	0	1.647593265	0.739695865	0	6.6476214	2.444769621	0	0	0	0	0	0.029608726	5.493159245	1.742972465	1.480515668	3.10697696	0	4.014388137	3.341163975	0	1.563218025	0.993766125	0	2.499394692	2.422118783	5.53737371	0	0	0.521507361	7.389466201	0	0	1.693478815	5.21277378	0.009395583	3.587335351	0.374314588	3.473978207	3.256476857	5.102377409	4.653779493	2.156354452	0.961347243
2.1.1.11	0	0	0.000597583	8.89456E-05	0.002149738	0.002302055	0	0	0	0	0.011405469	0	0.001650087	0.001805445	0.002579495	0	0	0.000839696	0.001244954	0	0	0	0.002814634	0.002654291	0.002993203	0.000799655	0	0	0.000633745	0.003079854	0	0.002171691	0.002307447	0	0.001284419	0.002942603	0	0.001566686	0.00112543	0	0	0.002140942	0.000507285	0.000849379	0.010821841	0.001305279	0.000833724	0.000959764	0.001645388
2.1.1.113	0.535279503	0.229300357	0	0.13063304	0.041081232	0.642462778	0.095943941	0.094490275	0	0.016015545	0	0	0	0	0.033369469	0	0	0	0.037285186	0	0.042315871	0.086867562	0.032659803	0	0	0	0.093544396	0.029469744	0	0.002204567	0.135766039	0	0	0.003385975	0.111243129	0.146917875	0.124937809	0	0.084238045	0.093731801	0.135736056	0.103666219	0.113410711	0.024362465	0.204548722	0.071660217	0	0	0.01108703
2.1.1.13	3.07634316	1.192803765	0.391169556	0.294159554	1.199770343	1.45752274	0	0.448095413	0.285461812	1.625027326	2.666637931	1.464660387	0	0.404452325	1.985952403	0	1.396437465	1.444064746	2.106815085	0.318148885	2.981312063	0.682554162	2.547152251	2.688966402	0	0	1.839240623	0.031393695	0.201357987	3.068104784	0	1.05917171	3.428498224	3.170023485	2.610831001	1.757392674	3.649488842	0.039907696	0	0.412181732	1.384790025	0	0	0	1.758795399	2.208762077	0.921084541	0	0
2.1.1.130	0.380058771	0.670144972	0	0.080265983	0	0.701506096	0	0	0.269095904	1.231062021	0	0.526913959	2.469806086	0	4.711796664	0	1.555554945	1.134252122	0.587470349	2.117054108	2.11208308	1.332852845	0	1.343030876	1.093308927	0.182544911	1.515750213	1.963853397	0.858047749	0	0.500578205	0	0.877222601	2.24188522	0	0.584187887	0.94613485	0.971681755	2.014092325	0	0.832512305	0	0	1.211107641	1.814739307	1.880008149	1.754123338	2.059090937	0
2.1.1.131	0.923544401	0.129616077	0.065495634	0.618834925	0.357045218	0.173992223	0.59620009	0	1.159773815	1.498363875	0.960162987	0.559690418	0.512294792	0.045619794	0.100902443	1.247690637	0	0.423633785	0.609911111	0.223743363	1.153093139	0.84406579	0.705832023	0	0.53059658	0	0	0.835284531	0.406817682	1.004225172	0.672566873	0	0.6211552	0.601390804	1.3030558	0.791369593	1.39748225	0	0.248595798	0	0.051248959	0	0	0	0.05754957	1.089975739	0.290012602	0	0.869044159
2.1.1.132	1.586739661	1.054597838	0.628009636	0	0.852811939	0	1.216816502	0	0.939608912	2.200479014	1.747250898	3.370622765	3.220958011	0.66365733	1.242889262	1.694486504	1.105531078	1.768039495	0.571343025	1.331532788	0.10679808	2.064532787	0	0.248407189	0	1.742703354	0	1.379894759	1.204414259	0.356137895	0	0.655257849	2.688878487	1.860505601	2.236773314	0.12829549	1.886065043	0	0	0	0.360810274	0.030022094	0.660984783	0	0.751345982	0.307347019	0	2.877029846	0
2.1.1.133	0	0	0	0	0.604964936	0	0.276097331	0.277932485	1.146351025	0.553831256	0.602347026	1.120795368	0.575606182	0.639662591	0	1.203562104	0.095636242	0.233214627	1.188111545	0.77770813	0.446302886	1.103083121	0	0.724156608	0.365587189	0.310548021	0	0.219342749	0	1.155282995	0.344522765	0.560574161	0	1.268906264	0.795225179	0.329579786	0.729837286	0	0.204440536	0.18633677	0	0.169965265	0.007898044	0.010337886	0.76456981	0.715774252	0.072109827	1.304419599	0
2.1.1.137	0	0	0	0	0	0	0	0	0	0	0	0	0	0	0	0	0	0	0	0	0	0	0	0	0	0	0	0	0	0	0	0	0	0	0	0	0	0	0	0	0	0	0	0	0	0	0	0	0
2.1.1.14	0	0.213413398	0.98970524	1.694904945	0.977181832	0	0	0.972089994	1.421247473	0	2.157599959	0	0	0.402602881	0.899196584	0	1.428815433	1.481244879	0	1.596529513	0	0.766454793	3.162423078	0	2.384675059	0	0.373303062	1.368946387	0	0	1.234405776	0.518158859	0	0	0.44890646	0.630005623	0.746876885	1.127608967	0.5730162	2.73180626	0	1.965243195	0.535452827	1.361377008	0	1.373341376	0	0	0.129499818
2.1.1.144	0.464247691	0.407612384	0	0	0	0.413976928	0.553213448	0.006253806	0	0.094342111	0.613242725	0.48710835	0.312947497	0	0.930614656	0.240003535	0.446317033	0	0	0	0.379320169	0	0.283680507	0.284801126	0.448084562	0	0.266223273	0.019328066	0	0	0	0.865343811	0	0.443911061	0	0.549159589	0	0.099625212	0	0.082834418	0	0	0	0	0.253141656	1.191417499	0	0	0
2.1.1.148	0.299912368	0.460145664	0	0	0	0.072090358	1.087977062	0.880404154	0.020233148	0.846907657	0	0.055685887	0	0.094908956	1.642511213	0.704991255	0.328030352	1.190589335	1.182688844	0.761117966	0.630364936	0	0.347425796	0	1.09287676	0.710305087	0	0.512947879	0	0	0	0.470886397	0.52318244	0.041923599	0.747596799	0.626949726	1.66752712	0.650347807	0	0.168749705	0	0.139517669	0.346212952	1.609753798	0	0.037744732	0.123961418	0	0.695487356
2.1.1.152	0.189991701	0.001136778	0	0	0	0.123510872	0.153281731	0.08001044	0	0	0	0.16932503	0.017834483	0.168223606	0	0.174094278	0.124814726	0	0	0.194234993	0	0	0	0	0.345417411	0	0	0	0	0	0.079480215	0	0.038003272	0	0	0	0	0	0.094016828	0.139950661	0.105656353	0	0	0.171876824	0.024003921	0	0.241402314	0	0.138011762
2.1.1.161	0	0	0	0	0	0	0	0	0	0	0	0	0	0	0	0	0	0	0	0	0	0	0	0	0	0	0	0	0	0	0	0	0	0	0	0	0	0	0	0	0	0	0	0	0	0	0	0	0
2.1.1.163	1.663979401	1.166524257	1.301792717	1.923253722	1.913060873	1.328824298	0.411157664	0	0	0.331192224	1.528250298	0.199499583	1.699154679	0	0.262438656	0.835962054	0.622445559	0	0.763995785	0.934002422	0.815090022	0.098168024	0.589212369	0.658401664	0.595975801	0.517982192	1.318858384	0.21322434	0	0.502533013	1.141251732	1.578145356	0.224144222	0	0.543078016	1.117984849	0	0	1.243800704	0	0.458862528	0	0.098023278	0.72821292	1.563226522	1.404429512	0.05578987	0	0.711630819
2.1.1.166	1.341079846	1.772151088	1.367755413	0.219526069	0.252743849	0	0	0.139913774	0.752173451	0	0.850370974	0	0	0	0.266882102	0.28094693	0	0	0	0.215123081	0	0.606111608	0.515339955	0	0	0.106541582	0	1.474190444	0	0	0.823833032	0.396763053	0.572726677	0	0.408078799	1.460965702	0	0	0	1.212211857	0.172923171	0.15011006	0	0.422045482	1.127266266	1.571900281	0.854279706	0	0.483019474
2.1.1.17	0	0.152827045	0.097149776	0.095009962	0	0.190604096	0.071305316	0.104585867	0.118582532	0.095431159	0.105331951	0.13957994	0.196272911	0.121337168	0.003716519	0	0	0.12519903	0	0	0.185359606	0	0	0.147813299	0.014462082	0.031971705	0.052064344	0.093494275	0	0	0	0	0	0	0.06920755	0	0	0	0.105832534	0	0.022468926	0	0	0	0.200136056	0	0.106357001	0	0
2.1.1.170	0.647731945	0.64766107	0.587755057	0.683666597	0.042946369	0.6371857	1.367702004	0.743711767	0.823245273	1.254794827	1.271791975	1.291822788	0.643808681	1.307432988	0	0.605613135	1.26717924	1.014412386	1.378699468	0.730525932	0.932441072	1.239260307	0.814758569	0.98758494	0.797935594	1.261433695	0.942052025	1.321577928	1.199650323	1.032832501	0.658580871	0.607831302	0.800911185	0.750263298	0.748048278	1.05323478	0.700748672	0.746687464	0.829470111	1.196606385	1.232310997	0.700309182	0.852874591	0.342632475	1.316183106	0.841756919	0.69038769	1.188040095	1.074933622
2.1.1.171	0.132900669	1.397248356	1.003801419	1.399352541	0.568294493	0.42175688	0.1024562	0	0.676427279	0.390113663	0	0.645396476	0	0.254859438	1.767135519	0.315079082	0.20312836	0	0.214105105	0	0.27953008	0.582589053	0	0.108082159	0	0	1.392769124	1.113169637	0.25556407	0.46899117	0.522783809	0.832150807	0.359064836	0	0	0.350819512	0.624941363	0.23702685	0.1189757	1.165994506	0.606817514	1.144304039	0.923113342	0	0	0.156086839	0.180691345	0	0
2.1.1.172	0	1.902977415	0.930208384	0.080191312	0.418746478	0.288065586	0	0.634126285	0	0	0	0.110519309	0	0	0.511848652	0	0	0.670108923	0	0.283911727	0	0.82868506	0.856307896	0.504825442	0	0	0	2.040356741	1.324095675	0	0.216562	1.341970066	0	0	0.503896642	0.546001269	0.878250391	0	0.301368417	0.450607689	0	1.774722996	0.494182525	0	0	1.064543658	0.141298839	1.213572855	0.868183068
2.1.1.173	0.478835675	0.304739874	0.757064577	0	0	0	0.646842352	0.70693071	0	0	0	0	0	0.072883678	0.071824804	0.101397798	0	0.041064394	0.652225683	0.681235316	0	0.835846266	0	0	0	0.68010206	1.278629736	1.02761093	0.410245307	0	0.275625409	1.513941599	0	0.117918147	0.575862269	0.703582562	0	0	0.09922423	0	0.119581179	0.639083598	0.38333116	0	0.147346016	0.529273932	0.013646348	0.486177192	0.600413082
2.1.1.174	0.689819448	0	0.465023247	0.41471349	0.156983791	0	0.301281969	0.28798722	0.334485508	0.088006524	0.081049241	0.212625316	0	0.095585308	0	0.023448933	0	0.206252546	0	0	0.381573914	0.476215356	0	0	0	0.372591342	0.53385729	0.580163907	0.295693078	0	1.091308149	0.616341592	0	0.427618707	0.38734561	0.611126506	0	0.400197802	0.297838163	0.874178617	0.130415255	0.189550869	0	0	0	1.197985963	0.420882926	0	0.141276967
2.1.1.176	1.294228055	0.462328174	1.563990498	1.403315204	1.463779847	0.681440659	0.485358562	1.703907608	0.99667614	1.498994884	1.38897073	0.155535563	0.645205661	0.020566019	0.500581142	1.208691214	0	0.357431161	1.433945308	0.422137724	0.72142225	0.56744088	1.129411989	0.570687913	1.512278732	0.988624034	0.595725863	0.105745983	1.406366097	0	0.479845855	1.640401175	0.377500667	0.326744194	0.763072815	0.552329749	0.488490162	1.484285123	0.867466343	0.388605842	1.344714686	0.264976076	0.442980881	0.403775815	1.694113217	1.035883215	0.470200095	0.247458215	1.442642406
2.1.1.177	1.037831982	1.190640069	1.016947635	0.15134915	1.013189981	0.993539422	1.237462134	0.769441796	1.499520377	0.686185782	0.779155853	1.096883096	0.730474724	0.973556254	0.89386836	1.224818355	0.977321959	1.286845944	1.174320346	0.726037297	0.973055454	0.471214974	1.183962811	1.273460832	0.177385014	1.008714144	0.881148544	0.924908378	0.661904491	0.984597865	0.780087962	0.889508816	0.803573893	0.781534225	0.962041925	0.610427384	0.871313374	1.103730564	1.038873311	0.92537539	1.309762364	0.843982762	0.999145668	1.229508568	0.810047058	0.902455556	0.764206178	1.203922141	1.004012388
2.1.1.178	0.61004363	0.311548593	0.448864598	0	0	0	0	0	0.392145164	0.322370704	0	0	0	0	1.226875127	0	0.303762117	0	0.159796582	0.387347096	0.349889875	0.383254209	0	0	0	0.424621451	0.270934034	0.121940488	0	0.329171111	1.350156146	1.126234319	0	0.537418636	0	0.93141651	0	0	0.032361586	0.062791193	0	0.538563018	0	0	0	0.597829884	0	0	0.457073097
2.1.1.181	0.047814248	0.253044579	0.163168566	0	0.174502142	0.263382559	0.318017891	0.409035155	0	0.282377241	0	0.073650761	0.081079503	0	0	0	0	0	0.452119789	0.421251286	0	0.54417301	0.093393671	0	0	0.59943188	0.641797267	0.378912821	0	0.065183726	0.602949723	1.262909657	0	0	0	0.848388338	0.504180169	0	0.560066714	0.126571116	0	0	0.56083206	0.441128857	0.141090631	1.089951929	0.347448799	0	0
2.1.1.182	0.993344574	1.164964438	0.697180025	1.070678233	0.961507259	0.528088282	0.921538235	0.972324269	1.034843762	0.795199338	1.029005534	1.068246467	1.206139821	1.056907358	1.152100274	1.238898603	1.036108697	0.893785668	0.739195845	0.960430945	1.159768418	1.041767419	0.811009354	0.757983921	1.142099531	1.120307075	1.114684629	0.744025722	0.890482309	1.183553189	1.144444311	1.072008291	1.090836789	0.885314011	0.796718829	1.182337451	1.218843397	0.993552512	0.838356502	0.941233078	1.114904088	0.941128519	0.832949731	1.230376779	0.878262833	1.068970156	0.837721529	1.163004669	1.167931159
2.1.1.184	0	0.089800301	0.188579439	0.196012505	0	0.302183868	0	0.272814751	0.002907459	0	0	0.375536184	0	0	0.336796361	0.528954638	0.317856976	0.192287581	0.00903376	0.316535762	0.234088145	0.13218426	0	0.247994516	0	0	0	0	0.368429307	0	0	0.304599561	0.104567145	0.182996798	0.008500699	0.302283488	0.051107632	0.273220813	0.19109403	0	0.168186951	0.330077993	0	0.881591137	0.327934826	0	0	0.369900897	0.189231082
2.1.1.185	1.119807053	1.284805961	1.146489367	1.08077328	1.13374902	0.928130565	0.567432594	0.994305745	0.953835381	0.740228875	1.02714858	1.285205083	0.732678726	0.939328978	1.129693937	1.18369595	1.161692907	0.959009885	0.693332423	0.752361069	0.726124483	1.028596632	0.839088177	0.999162682	0.722191354	0.952778652	1.226693183	1.129601446	1.295029326	0	1.165239788	1.283902761	0.747626491	0.784953295	0.986840443	0.894211455	0.698762362	0.836772066	1.296930075	0.805551602	1.085649698	0.966558731	1.211087708	1.24504741	0.823928728	1.127062593	1.026550747	0.827494726	1.246030266
2.1.1.186	0.351428258	0	1.468389719	0	0.407895104	0.39073563	0.64028939	0.53123307	0	0	0.506874656	0	0.671828286	0.296664992	1.646748995	0.479810953	0.35431967	0.697293883	0.573345492	0.466117323	0.232667981	0.583293895	0	0	0.527087061	0.24460677	0.420505677	0.234463972	0.630477656	0	1.701134049	0.466796762	0	0.562940276	0	0.421942421	0	0	0.351417552	0.372418645	0.49162739	1.299402177	0.178760811	0	0	0.358602556	0	0.716189322	0.712191872
2.1.1.187	0.741243151	0.961788218	0.032153557	0	0	0.739194588	0.086190976	0.619883619	0	1.256025277	0	0	0.112467149	0.593682237	0	0	0	0	0	0.884592925	0.309957891	1.30825169	0.595474472	0.232502361	1.756930017	1.228007009	0	1.665056873	1.058737834	0	1.033975348	1.407169323	0	0.11226394	0.577826564	0.251205479	1.08479877	0.492568552	0	1.14939777	0.863087057	0.837812241	1.255858817	0	0.822936131	0.369881705	0	0.669668045	1.026306095
2.1.1.189	0.206689188	0.172465042	1.478801366	1.35259962	0.293774202	0	0.301451988	0.500761259	0.261841869	0	0.49434752	0.203815258	0	0	0.549503546	0.626603217	0.546019482	0	0	0.394153832	0	0.294627079	0.443924025	0	0	0	0.029039272	0.880162992	0	0.011439503	0	1.105762328	0.27575389	0.393435994	0	1.39394439	0.198679743	0	0.140146138	0.088247561	0	1.365076857	0	0.053705272	0	1.200428988	0.614967176	0.061923368	0
2.1.1.190	1.58707017	0.600975325	1.121333595	0.199874876	0.566885507	0	0	0	0	0.507706535	0.245338964	0.628152024	0	0.713505142	0.756497496	0.015274657	0	0.036049187	0	0	0.338164132	0.128521037	0	0	0	0	0.769948078	0.7390633	0.648058539	0.674330919	1.732188433	1.06500834	0	0	0	0.225847543	0	0.328468078	0.154974821	0.195304484	0	0.798969835	0.045945055	0	1.520861603	0.420558973	0.183011438	0	0
2.1.1.191	1.041163103	0	0.130679471	0	4.172974613	2.851098235	0.385812511	0.731717575	0.225976109	2.214929411	1.963301292	0.563126423	0.87713254	0	1.761154186	1.266888911	0.211638987	0.894518464	1.303048868	1.677862661	0.20163272	0	0.897046543	3.175429125	0	0.420168877	0.260192626	1.266566266	1.351104474	0.922206197	1.892014351	0.447040393	1.773940835	0	1.906604463	0.890076959	2.741571704	0.946279802	0.583699992	0.589781033	0.051642723	0	1.691538028	0	1.6557635	0.69921324	2.19945267	1.812334003	0.700162459
2.1.1.192	1.474319002	0.703864465	0.833923191	1.131763967	0.434062876	1.226969139	1.294971412	1.210310661	1.384125268	1.457395361	0.603825144	1.441101465	0.816600153	0.785561618	1.348456424	0.849787265	1.049095992	0.747917387	1.588504779	1.707130409	0.915957577	0.546144669	1.20610498	0.513670403	0.934979756	1.471829406	1.069633396	0.695281411	0.500659344	0	1.138277172	1.229189711	1.435391975	1.457180603	1.294681446	1.163602171	0.766923514	1.016885707	0.950425603	0.625177208	0.597993893	0.528111955	0.535141972	1.089228201	1.454750138	0.835697475	1.611246404	1.535673775	0.369413076
2.1.1.193	1.441103262	1.184954783	1.102699341	0.89892901	1.443689892	0.872292117	0	0.782682515	1.090536111	0.968266672	1.308299817	1.03973975	1.173953674	1.368935372	0.653425101	1.316368853	1.325097586	1.217194812	0.922767541	0.745037537	1.337532525	0	1.337340143	0.760987852	0.570227319	0.301935013	1.306300355	1.136684606	0.697663834	0.878245596	1.217565177	0.812431274	0.936483806	0.981921372	1.043192004	0.635878123	1.3208866	0.630003009	1.227711996	1.169427956	1.213066636	0.618998274	0.890489212	1.171572669	0.930046332	0.683928821	0.512232019	1.104943758	0.769348983
2.1.1.195	0.230808244	0.675452515	0.238413363	0.191865466	0	0.638185046	0	0.029483464	1.56385889	0.361689249	1.221786585	0.484009178	0.209165476	0	0	0.826673424	0	0.88447514	0.393246005	0.080836351	0.300098953	0.116953818	0	0	0	0.10912736	0	0.531594433	0	0.345336503	0	0.378938029	0.487042716	0	0.168358384	0.657606507	1.088568514	0	0.259345727	0.118891636	0	0	0.185146027	0.294074228	0.033740222	1.296301517	0.070831597	0.541514057	0.770021375
2.1.1.196	0	0.068145704	0.129253629	0	0	0.360816157	0	0.146717852	0	0.407563968	0.210191894	0.079504699	0.400862069	0.16399829	0.364451935	0.278526401	0	0.49287	0.436132448	0.69755442	0.632058604	0.099660142	0.140669211	0	0.034143364	0.074820785	0.369183775	0.313119898	0.38081045	0.151274814	0.013541131	0.237894889	0.375711871	0.191951933	0.498059791	0.178337734	0	0	0.85630744	0.051749595	0	0.076092267	0	0.060444285	0	0.993527559	0	0.191086052	0.422700319
2.1.1.197	0.79399464	1.179659453	1.227646181	0	0	0	0.946258146	0.230237591	0	0.384501274	0.136690495	1.551017337	0.973205837	0	0	0	0.691784582	0.241018882	0.672445134	0.820407543	0	0.239992843	0.234821893	0.412057739	0.290658414	0.202890376	0	0.246415794	0	0	1.586108955	0.919103916	0	0.778628158	0.675695851	1.472617761	0.361085492	0.588402714	0.447401799	0.974093778	0	1.14768909	0.265553024	0	0.479180538	1.188695114	0	0.223606454	0.106351933
2.1.1.198	2.31208671	1.414892628	0.849586817	0.299801139	0.381983375	1.219596421	1.497895499	1.533054969	0.72466935	1.53273222	1.886925072	1.342113017	2.032380885	1.207202644	1.246933264	0.682944482	0.527047589	0.717631835	1.589424757	0.902437792	1.079503994	0.408933031	0.576168642	0.545400618	0.678563435	0.595496674	1.692226231	0.734613088	1.226140878	0.608984482	1.424135253	0.971463517	0.990146432	1.341569587	0.814367559	0.413885688	1.126388539	1.365471845	0.571384123	0.272799538	1.499756727	0.574795463	1.121574532	0.525942634	1.838120908	1.393189619	1.502141162	1.525203471	0.68151798
2.1.1.199	1.44288593	0.967553888	1.472087169	0.907831335	0.851984699	0.879307762	0.524063112	0.762333402	2.60496988	0.843162305	1.213441074	0.782525584	1.29156309	1.158325529	0.754825976	1.624530654	1.40828728	1.433367191	1.347102572	1.430447566	1.443591473	1.219311749	0.750021242	1.53951262	0.70248582	1.270241387	0.502152974	0.92557447	1.465130051	0.583833865	1.39347476	0.776178678	1.941576918	1.76701797	1.119084359	0.615334384	1.099049423	0.838794962	0.844339114	1.342489992	0.799238881	1.200946445	1.266015607	0.583701724	1.04844862	0.52774963	1.540538524	0.890110643	1.260083766
2.1.1.2	0	0	0	0	0	0	0	0	0	0	0	0	0	0	0	0	0	0	0	0	0	0	0	0	0	0	0	0	0	0	0	0	0	0	0	0	0	0	0	0	0	0	0	0	0	0	0	0	0
2.1.1.201	0	0	0	0	0	0	0	0	0	0	0	0	0	0	0	0	0	0	0	0	0	0	0	0	0	0	0	0	0	0	0	0	0	0	0	0	0	0	0	0	0	0	0	0	0	0	0	0	0
2.1.1.206	0	0	0	0.002383731	0.002273763	0.000520626	0.001959863	0.001085897	0	0	0.001884826	0.001264404	0.000368089	0.000540243	0	0	0	0.001356058	0	0.000205758	0	0.000986716	0	7.09761E-05	0.001829992	0.000922245	0	0	0	0	0	0.002410145	0.002056153	0	0	0	0.000793785	0.001590362	0	0.001828015	0.000628517	0	0	0	0	0	0	0	0.012725998
2.1.1.207	1.162513905	0.694016196	1.509108658	0.59379391	0.802498686	0.357232959	1.383589448	0.973066319	1.189724239	0.529108222	1.105870346	0	0	1.174521499	0.775226078	1.242406185	1.078484926	1.31923258	1.292874511	0.988584748	1.505629753	0.725014458	1.505325683	0.608110792	0.57543068	1.448493618	1.203154797	1.318340006	1.367445298	0.709755976	0.624681458	0.543461053	0.763957095	1.252573088	0.734205702	0.67013325	1.454537548	0.796450773	1.230675045	0.805776045	0.968737939	1.056658651	0.644141274	0.587657763	0.470136519	0.720951139	0.813404161	0.997861514	1.467428894
2.1.1.210	0	0	0	0	0	0	0	0	0	0	0	0	0	0	0	0	0	0	0	0	0	0	0	0	0	0	0	0	0	0	0	0	0	0	0	0	0	0	0	0	0	0	0	0	0	0	0	0	0
2.1.1.213	0	0	0	0.059877018	0	0.050678611	0.00970712	0.106986435	0.120701956	0	0	0	0	0.175293669	0	0.133536285	0.015988336	0.221904208	0	0.12417667	0	0	0.867915747	0	0.082942432	0	0.066651123	0	0	0	0.019910589	0.114645714	5.24565E-05	0.08724509	0.173008053	0	0	0	0	0	0.166921193	0	0.125982308	0.188495111	0	0.126740418	0.145622713	0	0.128491805
2.1.1.215	0	0.001908274	0.002765653	0.002953503	0	0	0	0.000964715	0.001659323	0	0.005386657	0	0	0	0.003311174	0	0	0.001469708	0	0	0.000502071	0.000215407	0.00167607	0.003690423	0	0	0	0	0	0	0.002330943	0.002873644	0.001576052	0.001839708	0	0	0	0	0.000507607	0	0.000562692	2.40331E-05	0	0.002206073	0.00555641	0.000449963	0	0.000935183	0.010948229
2.1.1.217	0.293191221	0.439509354	0	0	0	0	1.077727548	1.342545617	1.404508288	0.257593509	0	0	0	0	0	0.183177584	0	0.058501722	0.37999095	1.292033573	0.640641172	0	0.679786875	0.488892196	0.731107747	0.164560589	0	0	0.166062302	1.600814795	0	0.695135936	1.192971185	1.463687526	0.264064389	0	0.70499729	0.224224624	0.081983939	0	1.210710721	0.665319623	0.324892944	0.76446087	0	0	0.755699799	0.029355937	0.563075714
2.1.1.219	0.057117808	0.195396638	0	1.182262757	0	0.363435871	0.108357232	0	0.259276371	0	0	0	0.232113039	1.405085474	1.143317735	0	0	0.067039095	0.099048664	0	0.091287228	0.103283803	0	0	1.201595825	0	0.21210704	0.066886221	0	0.108167372	0.398816719	0	0.233539915	0	0	0	0.29658724	0.219419563	0	0	0.14300813	0.034069165	0	0	0.002513772	0	0	0.029670515	0
2.1.1.222	3.340229721	1.395786738	1.876353614	2.141272154	1.930404878	0	0.448742992	0.120644535	1.972280926	1.202398016	1.409271749	1.585727679	2.02674694	0.652671759	0.088300558	0	0	1.99874565	1.774378541	0	2.232255096	0.769004537	1.806473396	0	2.479014979	0	0.560180707	0.534325929	0	0	1.978414805	3.032197679	0	1.323830865	0.829893173	0.40781613	1.991384384	0	0	0	1.315825612	1.935309428	0	0	2.793000437	2.463877052	1.066077945	0	1.974746304
2.1.1.226	1.324905068	0.4984656	0	1.280976465	1.168743136	0	0.691468175	0.726793047	0.82125067	1.276102805	0.434988568	0.127573278	0	1.409786014	0.177494463	1.468784126	0.462996229	1.655131537	0.821352671	0.658921586	1.352575217	0.882202643	1.455211589	1.262486745	1.535842845	1.447433735	1.180815093	0	1.825593992	1.067706585	0	0	1.269366921	0.556221249	1.012544826	0.47926519	0.297829495	1.627529901	1.378769475	0.23523437	1.24837343	0.51383211	0	0.900488416	0.176714185	0	0.464512156	1.351421938	1.486990857
2.1.1.228	1.367335503	1.336619991	1.096300574	0.924913921	0.672050058	0.988587936	1.086750552	0.934420999	1.281223534	0.952516576	0.846432065	1.09566019	1.133528163	0.931759257	0.826782486	0.884576241	1.273590051	1.318739425	1.025760954	0.741437382	0.727018683	1.077023078	1.174193612	0.777005223	0.552865128	0.975671018	1.091260416	0.762200219	0.796485337	0.344877917	1.023517602	0.661711139	0.554881577	0.263464828	0.154712946	1.019372608	0	1.114780521	0.800321221	0.692300929	1.274769378	0.990596516	0.717450624	0.707689973	1.020040405	1.066990189	1.29359773	0.695116408	0.938056382
2.1.1.245	0	0	0	0.095887022	0	0	0	0.045737556	0.161081448	0	0.150468581	0	0	0	0	0.718554366	0.054151869	0.294780163	0.141463795	0	0	0	0.073322219	0	0.022157421	0	0	0.053643416	0	0.073743379	0.166108237	0	0.498184728	0.401731408	0.246619432	0	0.162144388	0	0.148120874	0.01459493	0.116753115	0.023651653	0	0	0.04618134	0.074482031	0.127515306	0.002198934	0
2.1.1.246	0	0	0	0	0	0	0	0	0	0	0	0	0	0	0	0	0	0	0	0	0	0	0	0	0	0	0	0	0	0	0	0	0	0	0	0	0	0	0	0	0	0	0	0	0	0	0	0	0
2.1.1.247	0	0	0	0	0	0	0	0	0	0	0	0	0	0	0	0	0	0	0	0	0	0	0	0	0	0	0	0	0	0	0	0	0	0	0	0	0	0	0	0	0	0	0	0	0	0	0	0	0
2.1.1.250	0	0.405244842	0	0	0.448757477	0	0	0.423209901	0.730891407	0.068373575	0	0	0	0	3.633913219	0	0.333231496	0.707234469	0	0.71212792	0.497555673	0	0.071830708	0.620504839	0.444937574	0.084791174	0	0	0.488664974	0	0	0.635517783	1.13686643	1.372260956	1.044666371	0	0.48902078	0.124858746	0.023754524	0	0.73298019	0.639074917	0.321127955	0	0	0.382913358	0	0.406237423	0
2.1.1.254	0	0	0	0	0	0	0	0	0	0	0	0	0	0	0	0	0	0	0	0	0	0	0	0	0	0	0	0	0	0	0	0	0	0	0	0	0	0	0	0	0	0	0	0	0	0	0	0	0
2.1.1.33	1.095233077	0.839710714	0.565818712	0.603547978	1.118932444	0.81096685	0.385704481	0.209070228	1.172729432	1.417828675	0.495207304	0.612036188	0.736752789	0.869335427	0.401684908	1.205433477	0.483033547	0.813893248	1.146365244	1.200840398	1.34095349	0.870139661	0.694840208	1.294602203	1.299606656	1.123400144	0.191934885	1.144226823	1.369692329	1.126736035	1.38601332	0.998173531	0.672724779	1.229920612	1.080396974	1.342151296	1.465965501	0	0.081005673	1.21364921	0.901451194	0.577609705	1.013628892	1.198394972	0.50903957	0.562952259	1.14484971	1.015030255	1.232150868
2.1.1.34	0.014537886	0.295822881	0.151374413	0	0	1.356039579	0	0	0	0.381151591	0	0.566090669	0.551360588	0.24115325	1.308238781	0.540070799	0.054726249	0	0	0	0	0	0	0.122663595	0	0	0.377472329	0.782591093	0.301208804	0	1.160461201	0.890016265	0	0.266516385	0.571018719	0.435771918	0	0.272416799	0	1.166140666	0.05561044	0.430384715	0.426910039	0	0	0.47319341	0	0.236258808	0.128377824
2.1.1.35	0.143654708	1.567054888	1.605186042	0	0.32168492	0.211772316	0	1.029278667	0	0	0.339381847	0	0.659427502	0	0	0	1.179728431	0.210037538	0	0	0	0.566991559	0.283755312	0.599252683	0	0.712896958	0.757984034	1.022717821	0.437263592	0.294602879	1.445321583	0.503423464	0.125237957	0	0.28106365	1.193165897	0	0	0	0.464064757	0.404302808	1.252283151	0.120755372	0	0.071810497	1.213112835	0.625684208	0	0.571654736
2.1.1.37	2.888244052	2.15629177	0.305420968	1.284034066	0.082594974	3.027976867	1.022368054	2.715506836	3.575956444	0.153302017	0	1.653052659	0.091120164	0.523814658	0.447911928	1.765377244	1.337319795	2.861196866	0.497987513	0	0	1.25321879	1.282680684	2.286682951	1.404036473	0	1.961522994	1.732161813	1.882853526	1.661725485	2.044546129	2.823395226	0.172213465	2.495622737	0.902040567	2.02981379	1.247618302	0.440850197	0	2.505144966	1.992728055	0.09636155	0.096455234	0.42234359	2.539201278	1.785136251	2.495737257	1.317253151	1.05303585
2.1.1.4	0	0	0.010375558	0	0.074948144	0	0	0	0.04532427	0.088442121	0.202027278	0	0.074391822	0	0	0	0	0	0	0	0	0.003089148	0	0.062086626	0	0	0	0.093383841	0	0	0.06677212	0.096223707	0.096780659	0.003987833	0	0.089829906	0.087861962	0	0	0	0.022913509	0.000743589	0	0.039942518	0.221612083	0	0.093635167	0	0
2.1.1.41	0	1.95711E-05	0.000194967	7.44239E-05	9.78311E-05	0.000282489	0.00012957	0	0.000190385	8.48457E-05	0	0	0	6.91811E-05	8.79944E-05	0.000211044	0	0	0	0	0.000102502	0.000269274	0.000243405	0	0	0.000158734	0.000192694	0.000285643	2.90445E-05	0	0	8.75443E-05	0	4.93865E-05	0.000280283	0.000206758	0.000210213	0.000274013	0.000209401	0	0.000122175	0	0.000244136	0.000178432	0	0	0	0.000275209	0.000282756
2.1.1.45	1.333983943	1.652045237	1.236085421	1.622382109	0.524621232	1.213091436	0	0	0.705918916	0.01249022	1.539575352	1.625199468	1.562475668	1.095559032	0	1.167696979	0.025702053	0.276146178	0.674015678	0.315002064	1.035082257	1.281288267	1.137090602	1.400371892	0.484388798	0.762295752	0.372870164	0.376126406	1.096300573	0.999876023	0.652710235	1.415102072	1.251224893	0.449341433	1.459708655	1.066998142	0	0	0.37547032	0.362894798	0.301305091	0.303153403	0	0.144715567	1.120972156	0.553072596	0.072402045	0.711088446	0.795734795
2.1.1.5	0	0	0	0.000511903	0.000243105	0.000231455	0	0.000246214	0	0	0.000349443	0.000208813	0.000211059	0	0	0	0	0	0.000343143	0	0.000541662	0.00023514	0.000310916	0.00044745	2.46737E-05	0	0	0	0.000464498	0.000204944	0	0	0.000557571	0	0.000214471	0	0	0	0.000364846	0	0	0	0.000510887	0.000360089	0.000285673	6.4106E-05	0	0.000518911	0.000409383
2.1.1.6	0.03619689	0	0	0	0.048364372	0	0.023763238	0	0	0.031708977	0	0	0	0	0.049985929	0	0.042025594	0.035370785	0.030983476	0	0.041913597	0.033734148	0	0.037302655	0	0.058044966	0.019443299	0.004805237	0.021845798	0	0	0.003314952	0	0	0	0.01335524	0	0.006523466	0	0.011332875	0	0.00195021	0.055939238	0.013012484	0.012056663	0.025804365	0.047894392	0.045425491	0
2.1.1.63	2.603456276	0.859665632	1.633629372	0.215614139	0.903013603	0.413653647	0	0.883610294	0.907753584	0.663179741	2.205183616	1.757414699	1.460225087	0.13245489	2.325307067	0.668461819	1.490148071	0.023666961	0.65374717	1.004941403	0.081725921	0	1.318952254	1.144756763	1.670877136	0	2.74233585	2.866226688	0.359461561	0	1.057341196	1.826467149	0	1.615102133	0.510944152	1.251470599	1.743124916	1.998075665	2.373978786	2.812705045	0.894184607	2.000674788	0.550316644	0.648437542	3.432179651	2.489252748	0.998634486	0.436018199	1.815818778
2.1.1.66	0	0.072944845	0.149947337	0.0350961	0.052212959	0.087390959	0	0.044048945	0.083675345	0	0.005479703	0	0.062030562	0.006171676	0	0	0	0	0	0.071569028	0	0	0	0.01860632	0.676271337	0.159452087	0	0	0.0325844	0	0.005382846	0	0	0	0.028873406	0.077703413	0	0	0.074286334	0	0	0	0	0	0	0.150498778	0	0	0.147063301
2.1.1.67	5.34949E-05	0.07877299	0.032469574	0.403065129	0	0.067257365	0.381865442	0.040418293	0	0	0.157468142	0.08898929	0.140722668	0	0	0.10207317	0	0.162069893	0	0.019596181	0	0.118105372	0.0904433	0	0	0	0	0.206594407	0	0	0	0	0	0.066561479	0	0	0.219559447	0.179133984	0.143670989	0	0.12978434	0	0.177923379	0.0885995	0.215821476	0.125579835	0.162295067	0.262727808	0.071288504
2.1.1.71	0.098814402	0.002012153	0	0	0.111760758	0.053444451	0.12706473	0	0.101074489	0.082910164	0	0.110991393	0	0.136836908	0	0.047744369	0.145484019	0.056373939	0	0	0	0.134282899	0	0	0	0.032722133	0	0.104076404	0	0	0.0844695	0.119244221	0.062433221	0.013579251	0.121455183	0	0	0	0.099115283	0.003792885	0.071726676	0.043102293	0.027473734	0	0.100495802	0.18591754	0.024362527	0	0.141282672
2.1.1.72	8.712196133	1.414628141	5.657751038	4.546905004	1.234641246	3.685594741	2.492576731	4.036872181	2.58298995	5.727548125	4.626138278	2.167632036	3.64677125	2.116389632	2.90332373	4.447297941	3.168947937	5.24922168	3.746392823	1.310992887	1.999751396	4.101868813	0.302413062	1.650225285	2.286099938	3.256817996	3.163654887	2.00203752	1.299518055	0	4.069577713	4.166041882	4.39203158	3.640881464	1.797483967	7.458843088	9.233944524	4.176973925	5.453863955	7.403883444	1.996186617	3.798997143	0	6.330855437	5.40655273	1.01215305	2.210609774	3.077009328	4.873626107
2.1.1.74	0.554745809	0.631862081	0	0	0	0	0.367908919	0.127741039	0.578284799	1.026617731	0	0	0	0.18490051	0.600039444	0	0	0.644169149	0.714930002	0.259730419	0	1.340935876	1.691726327	0	0	0.440215438	0.996951684	0	0.878232096	0	0.687002592	0	0	0.161979858	0	0.422850957	1.745867998	0.613576715	0.833343474	1.215697868	0.171419195	0	1.052617522	0	0	0.877489972	0	0.844869314	0.996012252
2.1.1.77	0.779519284	0	0	0	1.003268982	0	0.83655897	0.243371716	0	0	2.594428602	0	0	0.972345722	1.27530587	0	1.058814287	0	0.962090903	0	0	0.238995016	0	0.536719717	0	0.823357814	0	0.344427571	0.60140797	0	1.453058169	0	0.296117374	0	1.081610874	1.200164016	0.650843164	0	0.496105227	1.026683671	0	0.413976096	0	0.444731021	2.816074667	0.284946149	0	0.48675694	0
2.1.1.79	2.225107145	1.073856815	1.267786012	0.331471817	0	1.017041525	0	0.695940207	0.10967217	0.408145654	2.626653553	0	0	0	0.073584586	0.573885307	0	0.228759656	0.752577329	0.121005596	1.353785569	0.302787234	0	0	0.634981434	0	0	0.577909477	0	0.707991841	1.341293825	0	0	0	0	0.292813958	0.114141688	0	0	0.45112084	0	0	0	0	3.389306876	2.312951254	1.165586613	0	0.851877697
2.1.1.80	3.391530432	0	0.526307728	0.568257851	0	0.826374194	0	0	1.995311455	0.541139182	2.274092572	0	0.52005973	0	1.194652649	0.330923838	2.15041027	1.335894839	0.560895578	2.157049457	1.258583759	0.412767528	0	0	0	1.095216712	1.807497149	0.909889939	0	0	2.289421629	0	0	0.326696015	0.506508365	0	0	0	0	0.644851012	0.206203879	0	0.587574096	0	0.960747887	1.284622107	1.059119402	0.504198648	0
2.1.1.86	0	0.000869388	0	0	0.001587855	0.000396745	0	0.000815386	0.001362081	0.001601987	8.68654E-05	0	0.00146274	0	0	0.00153686	0.000690825	0	0.001567065	0.001106038	0	0.000323338	0	0.000400082	0.001110265	0	0.001067737	0	0	0	0.00113983	0	0	0.001171383	0	0.001605653	0.000559008	0	0.00172498	0	0	0	0	0.001231589	0.000319813	0	0.000983337	0.001143524	0.000524566
2.1.1.90	0	0	0.015592899	0.019019924	0.009820975	0	0	0	0	0	0	0	0	0	0	0.033283528	0	0	0.036395554	0.023219769	0.035478788	0.029770535	0.03301851	0.036293829	0	0	0	0	0	0.030940074	0.000303851	0.02488304	0.06996606	0.133851092	0.094745088	0.0297808	0	0	0	0	0	0	0.017726453	0.009360743	0	0	0.017050972	0.007339337	0.033661456
2.1.1.95	0	0	0	0	0	0	0	0	0	0	0	0	0	0	0	0	0	0	0	0	0	0	0	0	0	0	0	0	0	0	0	0	0	0	0	0	0	0	0	0	0	0	0	0	0	0	0	0	0
2.1.1.98	0.000996755	0.000396259	0.000175016	0	0.001000265	0.001425542	0.002121273	0	0	0.00053732	0	0	0	0	0	0.001543543	0.001891725	0	0	0.001364954	0.000944929	0	0	0.000845942	0.001862534	0	0	0	0.002565167	0.00185181	0	0	0	0	0	0.001947638	0.002585475	0	0.002266555	0	0	0	0	0	0.001054592	0	0.00246981	0	0.010986545
2.1.2.-	0	0	0	0.058698363	0.002041349	0.017215424	0	0.079180875	0.019889162	0	0.098546789	0.073399014	0.091242517	0	0	0	0.023487413	0	0.091606053	0	0	0	0	0.050524658	0.017256079	0.094603629	0.066142389	0	0	0.075694193	0.178975482	0.098814502	0	0	0	0	0	0.040220094	0	0.086412319	0	0.024909666	0.087834609	0	0	0	0.101372344	0.091294484	0.04060364
2.1.2.1	0.586316592	1.005245981	0.298839858	1.602140483	0.974717456	0.495895928	0.139453291	1.300254571	1.413871872	1.171022098	1.006757408	1.268377555	1.492311239	1.115886858	1.164464233	0.862549821	0.860637489	1.099594229	1.015267093	0.610208842	1.580745891	0	0.681783682	0.985070048	0.845316684	0.561600993	0.984489221	1.391742051	1.615121299	0	1.565919866	1.108530856	0.723718494	0.893183628	1.276965562	0.692791804	1.075646958	0.891359168	0.740856107	0.801800089	1.539916892	0.396342005	0.334067588	0.05412311	2.152015499	0.594014705	1.128300897	1.486299344	1.48240002
2.1.2.10	0.859753956	0.536441538	0.365628084	0.600225217	0.457365968	0.135363243	0.636295642	0.400522616	0	0.611797484	1.231584617	1.699192654	0.704387058	0.118917793	0.919458018	0.760630729	0.736740047	1.427608631	0.79771299	1.359550233	1.422884726	0	0.079962342	0.387964973	1.356774635	0	0.373518341	0.589124884	0.407128975	0	1.662506924	0.440184362	0	0	0	1.71171415	0	0.921525623	0.646446678	0.853193912	0	0.987518907	0	0	1.543446279	0.4810607	0	1.304302496	0
2.1.2.11	1.708352861	0.558603283	0.578346279	0.612451824	0.583043578	0.697210831	0	1.398605351	0.82486508	0	1.698493169	1.46268813	0.829806642	0.402468371	1.411690725	0.659482679	0.887514382	0.365480738	0.548352136	0.31962684	0.570730165	0	0	0.533444065	0.06337308	0.785813698	1.01128078	1.095957837	0	0	1.452655245	1.030166782	0.23909745	0.652713876	1.318702888	0.819358714	0	0.311755819	0	0.230087957	0	0.101610034	0	0	1.666681391	1.197212544	0	0	0.391228419
2.1.2.13	0	0	0.325282084	0.202964827	0.921400632	0.461844325	0	0	0	0.398992921	0.674600811	0.131030617	0	0	0.980478536	0	0.280232812	0.354154004	0	1.248156132	0.265009029	0.565618384	0.196105654	0	0.158015615	0	0.483484166	1.417566759	0	0	3.113419881	2.288688815	1.214855004	0.532487251	0	2.042957092	0.459114777	0	0.999239278	0	0	0	0	0.059504929	0.752287189	0.700855291	0	0	0
2.1.2.2	2.293500247	2.200082008	1.772762126	1.388510898	1.091867184	2.139896682	1.070601014	1.76948483	1.633778891	0.897195928	2.223795309	2.268289564	1.200512253	0.917024323	0.577384938	0.771552178	0.532450918	0.212321467	1.108669263	1.058968309	0.275413483	0.321039795	0.085849176	1.116184492	1.055653283	0.407682346	0.786714261	1.411980915	0.415933796	0	2.407331064	2.80297565	1.52099135	1.899370915	1.20059415	2.315406109	1.593313852	1.783208356	0.176224436	1.803985082	0	1.291261931	1.058678423	0.391705623	1.969890876	1.295408835	1.673585872	1.546642125	0.303703536
2.1.2.3	3.052988249	3.195731411	2.513403293	1.054594362	2.807873672	0.256699879	2.681356855	4.204139161	1.825529586	1.39666157	2.149579771	2.989714198	2.813220506	0.717377183	1.075271197	3.852981039	2.841945728	3.018920761	1.672099804	2.605680987	1.144659219	1.170405479	2.870939969	3.208493902	1.764287862	2.545031744	3.281556186	2.768585403	2.679472906	0.525216795	3.184255475	0.776526719	3.097714632	2.531234266	3.573379475	0.773355864	3.871815769	3.05314415	1.709386732	2.36151963	0	3.032211457	1.284911092	0	1.960728253	0.731502792	1.87469823	2.228808965	1.828302831
2.1.2.5	0	0	0.197801998	0.604834036	0	0.913083355	0	0.475609364	0.53656569	0	0	1.532231764	1.143648519	0.312055894	0	0.139028753	0.397696612	0.239238978	0.442303494	0.405039641	0.687390471	0	0	0	0.318837479	0	1.106862368	0.63805667	0	0	0	0	0.528614456	0.104529912	0	0	0.36637519	0.322267455	1.112860515	0	0	0	0.036783101	0.094823468	0.4369023	0	0	0.639419122	0.305002483
2.1.2.9	0.599552554	0.954965409	1.250634127	0.633306969	0.624184643	1.479559571	0.908127041	0.503674822	1.528847993	1.162042096	2.009447296	1.192694224	1.204482892	1.132964388	0.595553577	0.903905222	1.362170263	1.417164133	1.398299121	0.988332786	1.525083973	0.514317843	1.205733416	0.638683478	0.958842459	1.141155006	0.889721877	0.745203734	1.494401823	1.324801484	1.383106357	0.653649999	0.967507643	0.68114517	1.373345742	0.986675038	1.132548404	0.769582085	1.020351182	0.993082596	1.422565579	0.878981626	0.502944853	0	1.710135509	1.082470123	1.205004512	0.684756826	1.093703389
2.1.3.-	0.354168117	0.198968306	0.327736264	0.128178001	0	0	0.049006992	0.447191028	0	0	0.33671796	0	0	0	0.133747961	0	0.134103941	0	0	0	0.39397453	0.132416255	0.162121995	0	0.295201408	0	0	0	0	0.050884781	0	0	0.405985563	0	0.289060965	0.502827759	0.181937337	0.433301105	0.283367843	0.398211219	0	0.461356369	0.027016942	0	1.024675616	0.128290092	0.138583536	0	0.235316826
2.1.3.1	0	0.061530098	0.024705531	0.21997162	0	0.009112727	0.030441849	0.110493985	0	0	0.046901025	0	0	0.018727968	0	0.022437224	0.090861159	0	0.055543419	0	0	0.100921939	0	0	0.771546053	0.04447687	0	0	0.058369095	0.008596982	0.157243385	0.076348576	0.077638607	0.137994944	0	0.090734748	0	0.050749298	0	0	0.139191757	0	0	0	0	0	0.078333798	0.159574847	0
2.1.3.11	0.078264949	0.003807252	0.011119486	0	0.153089746	0.46633544	0.085238917	0	0	0	0.114592669	0.297996927	0.377058819	0.114204589	0.090996261	0.091139722	0	0.047114824	0	0	0.00685257	0	0.140435535	0.070262211	0.054841244	0	0.003369901	0	0.072560477	0	0	0	0.16169201	0.10050932	0	0	0.135062961	0	0.098310179	0.141935541	0	0	0.150899527	0	0	0	0	0.028705204	0
2.1.3.2	1.148402456	1.486913059	0	1.661489845	0.851032507	0.797421481	0.614967265	0.983971194	1.146364459	0.014945776	0.951467324	0.931570032	1.312895142	0.739627393	1.178042616	1.171428979	0.968691349	0.608454253	1.367225068	1.404111951	0.568123099	1.134694897	1.130845615	0.896656006	1.172113518	1.54645764	0.78649571	1.213887827	1.487949679	0	1.193298267	1.057864071	1.020592839	0.55241146	0.875649841	0.864118409	1.459066875	0.806228981	1.436302114	1.245985451	0	0	0.478354066	1.227395114	1.391007352	0.854238322	0.939226328	1.619815338	1.314455946
2.1.3.3	0.741750252	0.484630116	0.652011153	1.138034388	1.077631877	0	1.626565832	1.042975116	1.843319942	1.453075853	2.08491833	1.126421133	1.791210908	0.980047498	0.760846431	0.469470687	0.721903649	1.665115119	1.259894154	0.485779107	0.344430699	2.375205525	0.641586108	1.016172542	1.844230099	0.937140399	2.782152499	1.481056055	1.941962814	0.501968486	1.616940565	1.58451014	1.196452113	1.134114637	0.304489894	1.083102524	2.632827382	1.505793372	0.906592367	1.339850613	0.173016199	0.105548925	0.044110176	1.370689329	0.484910867	0.249975284	0.684838645	1.629896222	0.610720478
2.1.3.6	0	0	0	0	0.198569436	0	0	0	0.125573878	0.069637709	0.275407829	0	0	0.248499245	0.209795875	0	0	0.261458802	0	0.009828289	0.213399767	0.012833355	0	0	0.26583097	0.496763056	1.170813152	0	0.286511054	0.116045003	0	0	0	0	0.019152654	0.170622184	0	0	0.106660841	0.078103542	0	0.165271292	0.161184885	0	0	0.087137856	0	0.0892537	0
2.1.3.7	0.108884416	0.037896782	0.07673652	0	0.02815227	0	0	0	0	0	0.043982038	0	0.037002273	0	0	0.05937087	0.115751386	0	0.038459747	0	0.0734757	0.11242949	0.105407502	0	0.078217377	0	0.001337466	0.092085813	0.056763971	0	0.132553499	0.004603608	0.040264522	0.010720159	0	0.092715986	0.043472129	0.095714075	0.018646393	0.072470571	0.010611302	0.044332327	0	0	0.136742152	0.069575796	0	0	0
2.1.3.9	0.193059754	0	0	0.42725026	0.202840571	0	0.241581884	0	0	0	0	1.270190515	1.167984006	0	0	0	0	0.153449674	0.119655321	0.165408264	0.203310214	0.345075082	0.187643412	0	0	0	0.358321359	0.149457115	0	0	0.291381356	0.1384401	0	0.148646536	0.173887846	0.369900299	0	0.351684542	0.26603193	0.099878032	0.324100894	0.189979817	0	0	0	0	0.42087788	0.36760486	0.302720336
2.1.4.1	0.011090329	0.325731449	0.011943631	0.063223026	0.362019058	0	0	0	0	0	0.064935594	0.221805456	0	0	0.108846493	0	0.234764803	0.34282159	0	0	0	0.359992375	0	0	0.21888372	0.221740634	1.409561627	0	0	0	0.859391524	0.364964069	0.324690776	0.37940692	0	0	0.373548594	0	0.161334956	0	0	0	0	0	0	0	0	0.462474889	0.127111644
2.1.4.2	0	0	0.005363204	0	0.001394132	0	0.000857879	0	0	0	0.002021958	0	0.00514134	0	0.007878397	0.007181701	0	0	0.008291775	0	0.00469494	0.003453272	0.006612097	0.007472054	0	0.002179843	0	0	0	0.004741447	0	0	0	0.005463915	0.000700613	0.00361685	0.004983284	0.000381124	0.003652231	0.00367564	0.008259513	0	0.008295945	0.005447114	0.007523676	0.003475456	0.008058829	0.001199315	0.025596551
2.10.1.1	0.977590433	1.280727617	0.768606224	2.29878568	0	0.471281101	0	1.752809589	0	2.130167208	2.735159498	0	0	1.052491459	1.658288131	1.152504255	2.718698601	0	1.149649645	0	1.308954287	0.897771479	0.585427604	0	2.76813799	0.082747655	0.807161968	0.856601219	1.124243005	0	0.453245481	0	0.357660063	1.27289612	0	1.821569804	1.38311502	0.027415473	0	0.283368573	0.485565623	0.448983719	0.628278729	0.569334808	2.809840648	0	0.830960752	1.446465826	0.997331401
2.2.1.-	0	0.001984961	0.004500124	0.004550482	0.001583326	0	0.006078161	0	0.005228959	0	0.01075104	0.00448382	0.004769535	0.005704695	0.003717218	0	0	0.00057935	0	0.005911297	0	0	0	0	0.000121627	0	0.000668372	0	0.001480082	0.001663819	0.004543871	0.005856721	0.000125639	0	0	0.003917616	0	0	0.003212887	0	0.004961448	0.004416782	0.004960304	0	0.013465271	0	0	0	0
2.2.1.1	0.189591924	3.305451866	3.662986911	0	1.526958594	0	3.403828975	0	1.115439816	7.167772685	4.127616299	4.379824696	3.05546109	0	3.829163937	4.290050459	0	4.12809625	1.318976409	3.647774686	5.690868045	5.107193922	4.372038009	2.294898994	0	2.538192142	1.157281488	3.555343297	0	4.502673733	3.732307771	2.355783578	4.854336589	4.342538182	5.592001986	3.818246792	0	0.263798513	0.032825934	2.376911232	0.47707212	0	2.972885774	0.715653386	0.032002751	4.513390798	3.38861525	1.046780741	0
2.2.1.2	1.14757954	0.830725505	0	0.316485323	0.764407796	0.14834408	0.4880092	4.309107756	4.236138748	0	0.129474028	1.189936652	0	0.922412997	0.85811041	0	1.614186722	3.204800075	1.945144546	1.878126125	0.725992121	0.492915651	2.100874287	1.794004546	1.54124964	2.266102621	1.574070636	1.965433862	0.03153648	3.021512395	2.194174845	0.850398687	0.353412322	1.418463985	0	0.382125992	0	0.702700148	0.688290575	2.08098424	0	1.075283282	1.14479487	0	1.994689702	2.728048103	1.420477783	0.98763312	0
2.2.1.6	4.528733853	2.51066635	5.96408214	0.132783383	0.20994034	1.59757396	0	5.650998055	3.691875667	0	4.148933584	0	0.773806971	3.382827603	6.031128585	5.951066819	0	5.30729628	1.977353766	4.373112008	0	0	4.093071041	1.873392371	0	0.528835971	6.506084073	8.519240789	0	1.952666579	3.976013571	2.610558933	3.37121475	2.691409564	0.690417031	4.266968309	0	1.312038701	4.448733661	4.763422565	2.722910207	0	2.917778295	1.692593562	6.44566194	9.779598552	1.316994461	3.505335137	0
2.2.1.7	0.439914354	0.366787341	1.676236719	0.76545595	0.617483546	0.840945261	0.757486059	0.152659163	0.739667692	1.216636515	0.589849559	1.249165265	1.032165736	1.284763556	1.151140263	1.667008783	0.43366976	0.513909925	0.841636978	1.990580741	1.345201049	0.743536658	1.584330854	2.181885495	0.616229529	0	1.028191158	0.123066666	0.993040103	1.202233648	0.324107215	1.618185492	1.665500406	0.519952964	1.771181686	0.472396843	0.984769711	0.692720053	2.142987785	0.740398359	0.606220171	1.267162866	0.43036935	0.208846389	1.566438618	1.22226803	1.197429933	1.125707055	0.723769367
2.2.1.9	0.100944445	0	1.069407718	1.169459384	0.871888545	0.212846744	0.572934024	0.646484917	0.42378422	0.444727283	0	1.510117102	1.092434705	0	0.133592519	0	0	0.358192537	0	0	0.003042999	0	0	0	1.410008596	0.366757996	1.722584216	0.507602359	0.364651894	0	0.249111626	1.358711176	0	0.767747182	0.02981556	0.513121148	0	0.002216461	0	0.967739934	0.564984284	1.12158625	0	0.386122138	0.824520118	0.660056748	0.890421723	0.292797633	0
2.3.-.-	0	0.185377614	0	0.037513002	0	0.122618037	0.399131866	0.227576985	0	0	0	0	0	0	0	0	0	0	0	0.137371645	0.117065493	0	0.13233443	0.101496351	0	0.095439363	0	0	0.066624906	0	0.031154539	0	0.038550087	0.043697347	0.161222304	0.232358369	0	0.127489102	0.139251092	0	0	0.150948893	0	0	0.05178256	0	0	0.083265103	0.038232607
2.3.1.-	15.66039132	20.31147635	0	0	0	5.132573438	3.625654566	3.340709762	9.543244759	9.663027522	13.12504981	0.899224024	12.75004882	0	5.743734757	9.335118585	2.905018841	0.355746036	9.353792055	0.61631256	7.525124957	0.588527131	4.058231426	0	2.120056258	1.760457567	4.540874363	11.1570725	4.923083407	0	6.323604707	13.65402776	0	4.72897032	6.744478315	12.80868606	0	0.719392375	2.034229472	13.20047433	1.105364146	0	0	4.397658209	9.396277093	15.70525471	3.346869945	9.518473533	4.193762036
2.3.1.1	0.296501187	1.458075348	1.365368994	0	1.031537119	0	0.087894602	0	0	0	1.231370181	0.043478156	0	0	1.363478236	0.040023375	0	0.657019621	0	0	0.786684014	0.916806733	0	0.282841833	0.13195214	0.141103223	0	0.756363422	0	0	1.930329453	1.88696251	0.495904739	0.801966461	0	1.396831153	0	0.304323426	0.923043124	0.184688095	0	0.557871667	0.296352255	0.027927232	1.21620789	0.972281623	0	0.663925596	0.932839485
2.3.1.101	0	0	0.023204159	0	0.004226923	0	0.006203321	0.009227283	0	0.029402711	0.094490284	0	0.000501837	0.023767388	0	0	0	0.027249438	0	0	0	0.010220407	0	0	0	0.003244344	0	0.017920025	0.013338922	0.007512362	0.005752753	0.024211683	0	0	0	0	0	0	0.023241918	0.018749188	0.013831549	0	0	0.028120592	0.096333578	0	0.013647012	0.007167004	0.002111164
2.3.1.102	0.207770067	0.08871673	0.120296282	0	0	0.027811108	0	0.029184013	0	0	0.030990036	0	0.260512108	0.058294081	0.066249946	0	0	0	0.233544357	0	0.233430009	0	0	0	0	0	0.347861284	0.095093336	0	0	0.266714804	0.252077267	0	0	0.018967969	0.086220997	0.048317604	0	0.086057262	0.272780542	0.155957526	0	0	0	0.183016114	0.29116729	0	0	0
2.3.1.109	0.670948476	1.843829326	0.360399481	0	0	0.26092205	0	0	0.328147871	0.461029163	1.752904894	0.643786018	0.418242959	0.827140528	0	0	0	0	0.152061619	0	0	0	0	0.720140619	0.133917329	0.734994501	0.969414077	0.379719686	0	0	1.54311768	0.879785907	0.359720308	0	0.015492498	0.823567632	0	0	0.718874972	0.750730447	0	0.868215417	0.525947879	0	1.714361469	2.309837165	0	0	0.464138464
2.3.1.111	0.032614408	0.039208406	0.054790192	0.029989376	0.025032962	0	0.013036409	0.030290128	0.050658027	0.0322	0.043536754	0.044713347	0	0	0.048343657	0	0	0.047937441	0.05793124	0	0	0.000943638	8.04809E-05	0.044438011	0.005512706	0.006298745	0	0.056928181	0	0.04167452	0	0	0	0	0.039458902	0.063925531	0	0	0.009277727	0	0	0.00742334	0.002597827	0	0.04976316	0	0.014334987	0.043002434	0.049890916
2.3.1.117	0.726657304	1.748850561	1.297521678	0.854123332	0	0.43856267	0.393191452	1.005289088	0.35934242	0.407551974	0.570489963	0	0	1.371659548	0	0.424170773	0.280082126	0.066066667	1.339236314	1.227483134	0.599021664	0.180879836	1.152342906	0	0.946389377	0.612939187	0.97916408	1.418612546	1.440149164	0	1.182840284	0.408522703	0	0.657099945	0	1.015349646	0	0	0.613277993	0.532431971	0.677569062	0.52319519	1.161533892	0	0.163255363	0.442268666	0.416826276	1.089915755	1.496048025
2.3.1.118	0.618300433	0.089262391	0	0.30957393	0.407400396	0.435294378	0	0	0.404994553	0.192789882	0.630422728	0	0.257797319	0	0	0	0	0.284351933	0.008042346	0.001829999	0.445141824	0.271318387	0	0	0	0.146439925	0.045000132	0.277328115	0	0.071497836	0	0.873023408	0	0.23367799	0.45115221	0.624497684	0	0.233703566	0.298758597	0.286011444	0	0	0.02869085	0.088307548	0.92403688	0.224397091	0.195555223	0	0.538107567
2.3.1.12	0.851906092	0.794411134	1.504765274	1.012895106	1.773856566	1.0349531	0.770487086	0.987825448	0.84295844	0	0.951159156	0.492275304	0.023158953	0.517320295	0.707036042	0.759941758	0.089931853	1.419990643	0.767118328	0	0.858250677	0.451983178	0	0	0.698822643	1.612307627	1.146410158	0.446410911	1.408640014	0	0.326564084	1.890169791	1.157571868	0.551062181	0.011385214	1.542663973	0	0	0.414200586	0.907816283	0	1.803310173	1.108197705	0.70376092	1.401232038	2.932915799	0.268822446	0	1.272805665
2.3.1.128	0.02179658	1.223481602	0	2.033826481	0	0	2.304522249	3.348981025	1.625024916	1.474778355	0.00209914	1.204530082	2.409551775	2.100449775	0.661150834	0.976620425	0	0.72659367	2.281225289	2.568260971	2.916243444	0	4.456590055	0.344400546	1.534591338	1.138656202	0	2.100922536	2.555846511	0	2.274769113	2.578505383	2.184924449	3.230667293	2.580869472	0.565418126	0	0	3.058397163	2.763547872	0	1.602267162	0.466461259	2.070246094	1.664436441	3.322610129	2.304530127	1.789781333	0.028459874
2.3.1.129	0.992738223	0.379234334	1.852508988	0	1.532531605	1.625047089	0.68028918	0	0.397710635	0.593454104	0	1.405410005	1.452541599	0	1.605966211	0.273885525	0	0	0.184545034	0.085235726	0.756260262	0	1.125494461	0.45560963	0.373208872	0.234583936	0	0.38742919	0.734415671	1.022323012	0.50428719	1.968123634	0.225646921	0.526316352	0	0.884127357	0.192443144	0.110147413	0.495458351	0.596132818	0.675398904	1.799583848	1.12652273	0.059905809	1.657174274	1.831405864	1.044333611	1.030295993	0
2.3.1.15	2.428411138	0	4.511827492	0.538281281	1.939694067	2.624767255	0.447775812	2.87266184	1.295430942	3.903305667	2.626484126	1.001839778	0	0.741576347	2.816457977	3.620044016	1.62788626	0.37647104	0	1.424796906	3.079821259	0.799715971	2.043524156	1.957774719	0	2.099374568	2.952691568	2.627097605	2.020635972	2.954818503	2.110591651	2.388057478	1.352642416	3.456159072	2.806467569	1.919479312	2.088437833	0.458907796	2.039384334	3.896646635	2.965025596	0.596504171	2.263497933	0.278776554	1.675022248	4.467457048	3.51465336	2.339037259	3.411018995
2.3.1.16	1.371279646	0.004214263	0	1.099017106	0.460840332	0	0	0	0	0.570396166	0.931994433	0.158184959	1.219190167	0	0	0	0.648612638	0.322403955	0	0	0.962785645	0.007963872	1.565488004	0.55308823	0	0.169246587	0.636964307	0.772097591	0	0.461111177	2.341625616	2.994251486	0	0	0.582418925	0.318134528	0.661686535	0	1.141490644	1.989385136	1.366285068	0	0	0	2.783906431	2.374813722	0.355243426	0.512130641	0
2.3.1.164	0	0	0.14108936	0	0	0	0.189557231	0	0	0	0.51802783	0.4512626	0.251042922	0.047618513	0	0.170358042	0	0.255776177	0.22264964	0.193285694	0.23766304	0	0	0.074301023	0	0	0	0.014326485	0.045724558	0	0.108602061	0.107930076	0.114228531	0.057360472	0.0954692	0.143837455	0.028902555	0	0	0.177232035	0.021169242	0	0.130686088	0.096392053	0.331080267	0.119210861	0	0.176023226	0
2.3.1.168	0.247656653	0.33492842	0.018451967	0	0	0	0.217259283	0	0.084337001	0.359109594	0	0	0.248498877	0.329959241	0	0	0.1088013	0.139019038	0	0	0	0.237762717	0.380241899	0	0.295136985	0.218711721	0	0	0.814490089	0	0.016683717	0.301605107	0.148752039	0	0.222013185	0	0	0	0	0	0	0	0.104078664	0	0.345753074	0.03828654	0.389182579	0.108892069	0.025742263
2.3.1.174	0.007996968	0	0.19468064	0	0	0	0	0	0.135223512	0	0.212058469	0.182056501	0	0	0	0	0.071090032	0	0	0	0	0.121513122	0	0.172522216	0.061978422	0	0	0	0.170211354	0	0.19480583	0	0	0	0	0.075088277	0	0.155658252	0.074998435	0	0	0	0	0	0.154333186	0	0	0.16176833	0.143967824
2.3.1.178	0	0.153623576	0.098823976	0	0.086837095	0	0.058791598	0	0.03682736	0	0.110511632	0	0.062872715	0	0	0.034040345	0.101424952	0.064901209	0.09543406	0.091420278	0	0.029593694	0.009364884	0	0	0	0	0.052871885	0.00619645	0	0	0.047386169	0	0.085935847	0.08546893	0	0	0.093528519	0	0.092630127	0.099296618	0	0	0	0.018045719	0	0	0.108804956	0
2.3.1.179	1.594021454	0.85630151	0	1.446103623	0.442854864	1.7727249	1.037056675	0.603765131	0.252465237	1.716135648	1.454030301	1.809995243	0.223931831	0	1.871747968	1.619265893	0.36048853	1.664407668	0.369867569	0.746519223	1.944435542	1.322407861	0.604602254	2.348274774	0	0.698983259	0.167745187	1.456839411	2.334998167	0.327596376	1.751014787	1.985213333	1.830109505	0.669777726	0.750454874	2.158637465	0.886368534	0	0.534469815	0.627360036	0.862134562	0.294480236	0.358035503	0	1.666728577	2.521359337	1.293784722	0.907448435	1.577101353
2.3.1.18	0.211751887	0.624438472	1.071016981	0	0.525243068	1.307406554	0.980534584	1.544434086	1.160454355	1.106640114	0.789796019	2.502621426	1.699667449	0	1.62033506	0.252529127	0.476605332	0.866230094	0.54843979	1.134912377	0	0	1.420802824	1.027876651	0	0	1.083942729	1.090203481	0.502292112	0.912227608	0	2.222437418	0	0.475089308	0.160416625	1.497435582	0	0	0.229707479	0.752277146	0	0	0.794412909	0.773879808	0.638806176	1.155098538	0.294780651	0.780545115	0
2.3.1.180	0.58223732	0.774249584	1.867626717	0	0	0.133795371	0	0.933092338	1.341351122	1.258934109	2.648516069	2.316343709	2.842177846	0	1.766137558	0.969393486	0.85394132	2.412666188	1.943495342	0.561201027	1.656020284	0	1.755760171	1.681733208	0.643197958	0	0.629227671	1.012395966	0.007835393	0.250039862	0.389904233	2.212890348	1.804614287	0.657677294	1.7707994	0.898978017	0.146957349	0	1.538383235	0	0	1.575164346	0.663650163	0	2.332401381	0.358202207	0.505628401	1.250503751	1.578861495
2.3.1.181	0.684812175	0.536743766	1.263902164	0.90841525	0.455130694	0.913771573	0.250111326	0	0	0	1.769106475	1.077968351	0.44824586	0	1.355603461	0	0.846060164	0.757059701	0	0	0	0	0	0.2794783	1.462727792	0	0.046059988	0.296860191	0.180625793	0	0.750609963	1.441480743	0.849257147	0.817341791	0	1.77083459	0.378529656	0	0	1.084743085	0.847499405	0.889479553	0	0	0.611988493	1.377975385	0.679883647	0.143256804	0
2.3.1.182	0	0	0.106492471	0.025159852	0.024893966	0.413639789	0	0.008770691	0	0	0.070726094	0.28493478	0.293799022	0	0.000401181	0.010220283	0.097981203	0.134969449	0.052463207	0	0.024551811	0.10673645	0	0	0.153580511	0.094289041	0	0	0	0.035698661	0	0.049914943	0.074368771	0	0.13376519	0	0	0.071718016	0.04964507	0	0	0.059275561	0.004719537	0	0	0.060537898	0	0.138458853	0
2.3.1.183	1.476047868	0.434673959	1.622260896	0.526276225	1.049844566	0	0.867078646	0.909789508	0.741238699	0	1.334745452	1.259046638	0.408476296	1.283183662	1.650329867	0.367487753	0.032395688	0.542322241	0	1.179533282	0.271414643	0.361274902	0.225829023	0.14283594	1.244885026	0	0.779238302	0.567681108	0.498688878	0.20747151	0	1.320280572	1.414801162	0	0.089897371	0.986808001	0.332013352	0.777148607	0.513053099	0.532368811	1.576594631	0	0.423935549	0.456043855	2.118183902	2.532220629	1.05923949	0.920656097	0.552619116
2.3.1.184	0	0	0.230506624	0.017314164	0	0.042019889	0	0.094911432	0	0.06222095	0.134563411	0.274090328	0.126712837	0	0	0.042642073	0	0	0	0.031855722	0	0.167960636	0	0	0.097355605	0	0.148356964	0.32025237	0.211885886	0.14103716	1.095236977	0.071387039	0	0.11588871	0	0	0	0	0	0	0	0	0.133565121	0	0.424157197	0	0	0.088442097	0.27523182
2.3.1.187	0.049750702	0.55776011	0	0.074156323	0	0.183169052	0.201587972	0	0.102970292	0.135989919	0.356564357	0.164783722	0	0	0.048473021	0	0	0.110671746	0.155618881	0.169560324	0.169661553	0.189810629	0	0.144204631	0	0.184260797	0	0.235627723	0	0	0	0	0	0	0	0	0.074585248	0	0.154784381	0.235151234	0	0	0	0	0.392828844	0.281633073	0.00639853	0.080236251	0.014070653
2.3.1.19	0.24194067	0	0	0.403129768	0.385268661	1.560544806	0	0	0	1.577409718	0	0.375098859	0.76007197	0.295841305	0.931418906	0.792491632	0	0.800800559	0.951214807	0.481380252	0.890128734	0.409808857	0	0.37590028	0.12578412	0.349656071	0.550980778	0.324510782	0.856544001	0.21470425	0.037071202	0	0.564920041	0.53617167	0.080233613	0	0	0	0	0	0.629486986	0.575192656	0	0.110691311	0.174158415	0	0.518985066	0.752779262	0.207840993
2.3.1.191	1.439356814	1.819469907	0.834701271	0.817771994	1.282632452	0.775323743	0.930343034	0.171082902	0.85913397	0.797200197	0.319906799	0.383024832	0.356433642	0.014523762	0.598185079	0.530625662	1.118779878	0.614601417	0	0.075836339	0	0.788539949	0	0.54185024	0.258248078	0.125465605	0.616071647	1.046494003	0.539180103	0.339618981	1.40912604	0.809754173	0	0.238235824	0	1.757982384	0.201074597	0	1.719150025	1.191777968	0.890124764	1.89122251	0.282533757	0.208760912	1.541131555	1.702921358	0.769596307	0.554687722	0
2.3.1.193	0.389693197	0	2.135692577	0.639086613	0.629093824	0.689978957	0.278722927	0	0	0	0	0.517996712	0.236454287	0	0	0	0.617191212	0	0.629761528	0	0	0.251240582	0	0	0.605297786	0.723874127	0.491573117	0.24110124	0.685538294	0.664313939	1.340541386	0.658950236	0	0.571266203	0	0.409452701	0.050680972	0	0	0.738049996	0	0.531084948	0.090019592	0	0	1.128231326	0.62469176	0	0
2.3.1.20	0.193940423	0.866384092	0.170353359	0.103108724	0.079194286	0	0	0.081636503	0	0	0	0.207169781	0	0.029650697	0	0.198347852	0.059203835	0	0.030527349	0	0.069606033	0	0	0.13305782	0.034071557	0.036027636	0	0.174483758	0.08459325	0	0.0486807	0	0	0.08575431	0.157891113	0	0	0.146063697	0	0.202531443	0.098079669	0.137858001	0.001568643	0.139427229	0	0.168018342	0	0	0
2.3.1.21	0	0	0	0	0	0	0	0	0	0	0	0	0	0	0	0	0	0	0	0	0	0	0	0	0	0	0	0	0	0	0	0	0	0	0	0	0	0	0	0	0	0	0	0	0	0	0	0	0
2.3.1.28	0	1.559149455	0	0.133475951	0.815600565	1.764722681	0.29296223	0.441516423	1.242709575	0	0	1.090719441	1.934691876	0	0.728149328	0	0	0.296166031	1.219729432	1.582951071	0.139307771	0.764898688	0	0.786540249	0	0.524358184	0	0.301830407	0	0	0	0	0.158286455	0.723035633	0.104908482	0	0.054244234	0.531768328	0.058743551	0	0	0	0.498861366	0.729771956	0.036340236	1.56599223	0	0.853357057	0.519685371
2.3.1.29	0.558839834	0	0	0	2.703474293	2.092545333	0.90270975	0.134460306	0	0	0.780231559	2.182133967	1.617197386	0	0	0	0	0	0.731986498	0.76198605	0.110988979	0.159640048	0.016866596	0	0.674336045	1.61806374	1.284481213	1.735790437	0	0	0	1.102882364	0	0.123242698	0	1.613399347	0.732075682	0	0.274337868	1.234576835	0	0.52736477	0	0.059081547	1.378943385	1.274892822	0.170383366	1.359572235	0.388929573
2.3.1.30	1.748734589	2.765489091	0.638190614	1.222041965	2.055934548	1.152752547	0.352867101	0.4231987	2.053659507	2.266591667	2.360868949	2.223927116	2.239921382	0.053819732	2.932729143	0	1.296631936	1.394444852	1.197711264	0.697245613	2.025144771	0.266255587	1.609116349	0	1.743202933	0	1.702283322	1.03597237	0.70121552	0.398929806	1.332014154	1.570241804	2.100414393	1.813102943	1.529900439	1.866030513	1.267942998	0.084832468	0.546511886	1.022512252	0.479263479	1.822071018	0.432860227	0	1.653163007	1.306496925	0.470651409	0.887425776	1.295847318
2.3.1.31	0	1.575296148	0.879039063	1.778775138	1.049482143	0.446346003	0.085923227	0	0	0.575645311	1.152023121	0	0	0	0	0	1.49013717	0.281528951	0.078230982	0	0	0.84314514	0.713622689	0	0.656311813	0.828250944	0	0	0	0.041182479	0.815390674	0.600995412	0	0.335278357	0.41363275	0	0.213073397	0	0.277591405	0	0	0.12674111	0.191456595	0.023366397	1.073744265	0	0.313917295	0	0.536271984
2.3.1.35	3.205063903	3.487060666	0.602884682	0	1.606203553	0	0	2.438559591	2.221863899	1.757768417	1.678650917	1.656151123	0	0.430344389	0.625433059	3.664108132	1.408390975	1.029763258	0	0.835297835	0	2.877028675	3.136317246	2.125574322	2.486228364	0	3.345636538	0.274048343	0.322214727	0.718113497	0.461082105	0	1.501803543	2.635592511	2.564389885	0.368634145	0.694805878	0	0	0.556837944	1.097464762	0.663008228	0	0	2.127680569	0	0.441439742	0	0.669744674
2.3.1.37	0.139979683	0	0.227957467	0	0	0	0	0	0.100111489	0.080488811	0.033053788	0	0.077224253	0	0	0	0	0.205947935	0	0.014693809	0.271232379	0.054254022	0.084399535	0	0.162800961	0.156910536	0.411830286	0.177808049	0.102461781	0.041714942	0.004543622	0.001486285	0	0.046110292	0	0	0	0	0.162539023	0.155360231	0	0	0.032529063	0	0.047875308	0.416358286	0	0.151014586	0
2.3.1.39	1.588940809	2.137296805	0.542637167	0	0.120640468	1.376731913	0.099536132	1.63927913	0.518386891	1.845353623	2.972446215	1.365944686	0.394552263	0.54670438	0.479961901	1.807001875	1.422640416	2.084170443	1.189019906	1.922305068	1.037960973	0.760106251	0.467826243	0.58921414	0.015061746	0.66081168	0.579997764	0.992513214	0.733979217	1.330830531	0.595535041	1.28995809	0.325896008	0.102438955	1.264785803	1.082703739	0.528957782	0.298689707	1.386238669	0.960107941	0.634168004	1.098320831	0	0.906047967	2.170924646	1.377568692	1.019789823	1.225860586	1.088046104
2.3.1.4	0	0	0	0	0	0	0	0	0	0	0	0	0	0	0	0	0	0	0	0	0	0	0	0	0	0	0	0	0	0	0	0	0	0	0	0	0	0	0	0	0	0	0	0	0	0	0	0	0
2.3.1.40	0.308208636	0.090839542	0	0.647951724	1.11990356	0	0	0	1.002555338	0	0	1.13032126	0	0	0	1.143170943	2.439389559	0.487029894	0.556594695	0	1.018241924	0	0	0.009756611	0.658241691	0.832079867	1.203962608	2.699438955	0.027084588	0.039119426	2.402356684	0.723603096	0.991044228	0	0	1.905324657	0.910214971	0	0.508735722	2.110207708	1.28549674	0.804385026	0	0.018140638	0.958519823	1.091816501	0	0	0.473501254
2.3.1.41	2.070881564	2.614360084	1.221290225	0	0	0	0	0	0	0	1.692996902	0.853565937	0.853605848	0.063996277	1.753951488	0.577954759	0.206777166	0.312949191	0.845055386	1.123121325	0	0.084828386	0	0	0	0.431099036	0	2.355305049	0.963940992	1.03779177	1.850811066	0.319327834	0	0.709960253	0.484550703	0.610488511	0	0.696182157	0	0.945223158	0	0.218736407	1.048270141	0	0.46263178	1.830725502	0	0.793549662	0.603261972
2.3.1.43	0	0	0	0.002320289	0.000374555	9.03657E-05	0.002541279	0	0	0	0.013020734	0.005307477	0.004738299	0.006337754	0	0	0.005233356	0.000126626	0	0	0.001306499	0	0.002630762	0	0	0	0.006183907	0.000543445	0	0	0.000818471	0	0	0.000413529	0	0	0	0	0	0.003240103	0	0.001411629	0	0	0.016331197	0.000981402	0	0.002176577	0.006111571
2.3.1.46	0	0	0.623527137	0.515290985	0	0	0.838862263	1.599138561	1.588674492	0.306371113	0	0.177590414	0.306175012	0.473919364	0.202340902	0.296827762	1.222574243	1.494973164	0.644093097	1.029077333	0.430375521	0.721605791	0.552556932	0.963090416	0.387147833	0	0.178502273	0.284809881	0.379836069	1.761399689	1.165034863	1.738449357	0.37404144	0.531280048	1.231816346	0.393084937	1.236962902	0.052637316	0	0.996977104	0.519386946	0.863741478	1.205258102	0.004755045	0.581837367	0.6477987	1.558784614	1.310790226	0.364871944
2.3.1.47	0.897174689	0	1.044968502	0.090237046	0.494370884	0	0	0	0	0	0.425786076	2.471378447	1.316834224	0	0.049591995	0.855099515	0	0.955212933	0	0.909724273	0.862202748	0	0	0.854265506	0	0.885312146	1.357668349	0.703929495	0.079457475	0.910103895	1.770946805	1.180474357	0	1.080243604	0.852301944	0.545728046	0.114368031	0.24068278	1.825571585	0.862557764	0	0.517814255	0.800311006	0	1.075923004	0.78098475	0.967451518	1.038488037	0.323771668
2.3.1.48	0	0.074118143	0	0.034504587	0	0	0	0.079968761	0.000157784	0	0	0.155956294	0	0.049704986	0	0	0.030779235	0	0.125191386	0.052278524	0	1.034712583	0	0.151335269	0.128742243	0	0	0	0	0.219100815	0	0.091273921	0	0.205820785	0.034215793	0.026039436	0.159311046	0	0.21144998	0	0	0.147049251	0	0	0.210566248	0.216702115	0	0	0.148989261
2.3.1.5	0	0	0	0	0.046071279	0	0.052522625	0	0.03047077	0	0.221733319	0	0.087126599	0.03792026	0.110664542	0	0	0	0.019112477	0.04026491	0.079443989	0.017209598	0.082118602	0.101284617	0	0.093534204	0	0.035114608	0.074895303	0.098919763	0	0.018473991	0.079124972	0	0.10783566	0.072796115	0	0	0.056399506	0	0	0.025088835	0.114908767	0.115985544	0.172731948	0	0.016059427	0.067848907	0
2.3.1.50	0	0	0	0	0	0	0	0	0	0	0	0	0	0	0	0	0	0	0	0	0	0	0	0	0	0	0	0	0	0	0	0	0	0	0	0	0	0	0	0	0	0	0	0	0	0	0	0	0
2.3.1.51	1.72763088	0.901153077	0.236980415	2.182978854	1.615609399	1.303367192	0.39977975	0.88224632	2.47061758	0.349239946	2.23014663	1.368141433	0.548784299	1.041723243	1.618174514	1.450242729	1.528967002	1.682455498	0.918548847	1.742769006	1.383710912	1.313653257	1.435125992	1.506655926	1.309341006	0.061296511	1.962661621	1.154795034	0.459451325	1.702002127	0.541479754	1.107964137	2.488243112	1.535086047	2.107969535	1.902560477	2.980464074	1.179712617	1.064708916	1.459497839	1.914545912	1.364679225	0	0.443926323	1.992362462	0.769355668	1.921016967	1.032460297	0.338450707
2.3.1.54	2.459333351	0.234359731	2.372890038	2.911882192	0.844790013	0	1.047537492	0.439124236	2.670053703	0	0.617532824	2.077790121	1.786334114	2.744778004	5.3171495	0.448559992	0.050162849	2.875290149	1.66310745	1.225048875	0.996736853	0	2.687854747	1.715636555	2.407300553	0.814631368	3.025362804	0.933073185	2.820636691	2.0690937	2.333962168	1.70801285	0.438469285	3.058222799	2.632603262	3.691343175	0	2.078284833	0	4.234025782	1.462467633	2.692310365	3.898740329	3.12285745	0.151819779	3.969028222	1.69509903	1.553357657	0.718297847
2.3.1.57	0	0.121702309	0	0.22087121	0	0.526687025	0	0	0.29826402	0.120311181	0.937867131	0.362991993	0.629212523	0	0.864362465	0.252658605	0.457301378	0.612060971	0.174855073	1.220097135	1.228687994	0.641535638	0	0	0.176492062	0.878902168	0.57853019	1.133434263	0.297162893	0.473257293	0.959802842	1.028126517	0.431624828	0.389586765	0	1.539490899	0	0.565721041	0.028422943	1.410840081	0.522182988	0	0.16802272	0	0.335929716	1.351562023	0	0	0
2.3.1.60	0	0.137852573	0.005583112	0	0.021787466	0	0.0109176	0.028008547	0.005489711	0	0.02997651	0	0	0.024136874	0	0	0.011099401	0	0.020032753	0	0	0.035141948	0	0	0.003772495	0.036307207	0.031157938	0	0	0.034727732	0	0	0.026663688	0.007021681	0	0.008465686	0	0.029135767	0.019481619	0.038895792	0	0.005546667	0.026095586	0	0.010074375	0	0.005866205	0	0
2.3.1.61	0.13762123	0.385278187	0.274659923	2.028170061	0.127029317	0	0	0	0.101673719	0.400430427	0.938857523	0.117707182	1.640453359	0	0	0	0.3317724	0.373318884	0.636337815	0.958647945	0.912481789	0	0	0	0.983511593	0.05025859	0.08825373	1.356603522	0.379941932	0.635256043	0.454715185	1.335027949	0	0.5721862	0.696123456	0.208715766	0.034059881	0	0	0.060730213	0.022836075	0.812229479	0	0.453012537	0.925845398	1.738332568	0	0	0
2.3.1.7	0	0.020268082	0	0.011946422	0	0.015301946	0	0.020602234	0.014839077	0.017490018	0	0.007165891	0.022801461	0	0.001593579	0	0.022875811	0.020684513	0.001060033	0.013139706	0.022631422	0.011715779	0.028470065	0.022874039	0.141048029	0.026349411	0.01772798	0	0	0	0	0.029702347	0.013961814	0	0	0	0.003125837	0.024895807	0.021099017	0	0.026644703	0	0.002586526	0.016025459	0	0	0.021753304	0.023583573	0.017189369
2.3.1.74	0.119885941	0.05316812	0	0.18462819	0	0.170898108	0	0.142449771	0.207577027	0.040794555	0.149685032	0.038181439	0.193400714	0	0.15628063	0.009200072	0.033785808	0	0.011387079	0.060919118	0.224247051	0	0	0.117578643	0.005512897	0	0.216468153	0.206294305	0.171489623	0.155137153	0.012003643	0.189827408	0	0	0.173614714	0	0.075715122	0.057179381	0.03884835	0	0	0.14821944	0	0.166076811	0.027138839	0.079373235	0.298896035	0.144641241	0
2.3.1.79	0	0	0	0.949544471	2.652407099	0.120061681	1.445530706	1.378766275	0.883078423	0.41767325	0.308692507	3.414249384	2.090140115	2.281211144	0	1.416646864	0	0.223059937	2.265943933	0	0.796245344	0	2.543373622	1.345772919	1.437466458	0.337969677	0	0.679363742	2.660189858	0	1.368965775	0.127981583	0.336666281	0.51784817	1.649262608	0	0	0	0	1.183483758	0.784648891	0	0	0.694904783	0	0.530377965	0.703575647	1.481125684	1.30510647
2.3.1.8	2.867341492	2.429837383	0	0.214665549	0.861696075	0.382572386	1.37517442	0.645631868	0.512130761	0.653796318	2.066839487	1.425728227	2.339334948	1.40948339	0.935151077	1.025385862	1.192848782	0.824048888	1.539312591	0.519726977	1.545295381	0.945936182	0.627912864	0.80841008	0.440983563	0.310623427	1.804353905	1.116387217	0.047950147	1.485849366	0.915669582	0.719224	0.560489551	0.682131572	0.113154044	0.322845559	0.070211864	1.079534697	0.576894298	1.198370161	1.00749346	0.870251058	0.390775923	0.878265897	2.637691306	0.594380926	0.025116673	1.117985461	1.096631294
2.3.1.81	0.213276444	0.100451858	0.306228952	0	0	0	0.131426584	0	0.254006426	0.028040598	0	0	0	0.15998631	0	0.113740506	0.754194741	0.234981666	0.069250612	0.050849478	0.224687296	0.305594108	0.171541825	0	0	0	0.076973701	0.118809109	0	0	0.261814754	0	0.260940986	0	0	0.089916894	0.489949324	0.247102459	0	0.399753814	1.087914043	0	0.541977031	0	0.152984024	0	0.2871595	0.28436546	0.20827428
2.3.1.82	0	0.228046805	0	0	0	0	0	0.784975672	0.310128161	0.183248576	0.283127611	0.062395405	0.016486531	0.01925056	0.07459942	0	0	0.1801078	0	0	0.223897903	0	0.099636535	0	0	0.002469453	0	0.10742736	0	0.190882963	0.117234604	0.123385716	0	0.153278861	0.188800643	0	0.224106391	0	0	0.134846613	0	0	0.342619714	0.07304259	0	0.023949474	0.341867088	0.133668382	0.025180431
2.3.1.89	0	0.118730274	0.049913288	0.244202595	0.131422482	0.035455204	0.081031353	0.254453059	0	0	0.315336532	0	0.032093334	0.350791731	0.160949714	0	0.018994529	0.344928298	0.091126889	0	0	0.665898711	1.168016042	0.261874768	0.101117875	0.379248343	0	0	0.302854761	0.16414651	0.21751069	0.015740299	0	0	0	0.335094457	0	0	0	0.022804959	0.083759616	0	0.315549328	0	0.05161591	0.355911757	0.08385005	0.035755442	0.05076779
2.3.1.9	9.30286864	8.319896953	1.535232225	0	2.169300869	0	0	0	0	3.566362883	5.91713048	0	0	1.196959236	0	0.56395862	0	0.166632479	1.950501408	0	1.512246113	0	0	0	1.250829415	0	2.456661625	0.525843566	3.507369466	0	0	0.060479581	0	1.836291137	1.354336265	2.22239024	0	0	1.37521581	0	0.61654516	0	0	4.564385208	5.79794849	6.43985574	1.842428548	3.398260826	2.208348006
2.3.1.94	0.004988015	0	0	0.046202355	0	0.036390116	0.004975829	0	0.043243193	0.001423225	0.103133448	0	0.02567787	0	0	0.000292259	0.039731353	0.067849692	0.015523832	0.080278295	0.077492506	0.041905824	0.02296587	0	0	0	0	0.053902507	0.023557131	0.036338994	0.031426961	0.009807274	0.038811754	0	0.02972618	0	0	0.039507013	0.029715643	0	0	0	0.01615657	0.047604562	0.069402172	0.008911389	0.081120802	0.021281588	0.03431888
2.3.2.-	0	0.661797588	0	0.152705701	0	0	0	0.474624826	0	0.167135221	0	0.829648637	0.867727599	0.174702847	0.984063471	0.211454778	0	0	0.571586495	0.563066664	0.209281578	0.783369478	0.196272441	0.097056666	0.796960694	2.453784871	0.593413606	0.898817141	2.906333943	0	0	0	0.957662154	0.293877134	0	0.335292516	0.123538185	0.648438757	0.087757833	0	0.945963725	0.849305954	0	0	0	0	0.639427624	0	0.333796628
2.3.2.10	0	0.060563376	0	0.207774505	0.282316875	0	0	0	0	0	0.211435923	0	0.144425897	0.174998236	0.010935122	0.239584701	0.048950727	0	0	0	0.026900207	0	0.254821631	0.185140592	0.234055118	0.663154045	0.324153379	0.15973038	0.556034032	0	0.288888294	0.223752516	0	0.001815289	0.215543198	0	0.312350451	0.168301156	0.073756452	0.012649729	0	0	0.703560119	0.302055336	0	0.078679252	0.254825777	0.365834889	0
2.3.2.13	0	0	0	0.054483321	0.056081946	0	0.09423311	0	0	0	0	0	0	0.023488372	0.009335733	0	0	0.336422329	0.322878436	0.201567383	0.287688441	0	0.019998202	0.097192826	0.087064462	0.019463835	0.097477187	0	0.006739953	0	0.049346456	0.077354965	0	0	0	0	0.01420855	0	0.023937353	0	0	0	0.010285864	0.01881915	0.002332453	0.0073184	0	0.093388847	0
2.3.2.16	0.2174878	0	0.001623027	0	0.074008521	0	0.093629926	0	0.304194873	0.275236162	0.215555843	0	0.304335982	0.301014385	0	0.248034039	0.041472574	0.196425542	0	0.181271787	0.017926281	0.361712055	0	0	0	0	0	0	0.107873797	0	0.056363182	0	0.213993789	0.165866761	0	0.345196477	0	1.36360176	0	0	0.722579771	0	0.187096314	0.042005532	0.364632975	0.046544974	0.359856833	0.108910795	0
2.3.2.17	0	0	0.052693205	0.203693532	0.214436998	0	0	0.101305552	0.161039477	0.048116676	0.128715709	0.110940144	0.099834718	0	0.144796308	0	0	0	0.100977836	0	0	0	0	0.109854214	0	0.066990108	0	0	0	0	0.122762803	0	0	0	0	0.082498333	0	0	0.166459526	0.144613737	0	0	0.330230421	0	0.11834123	0	0	0	0
2.3.2.18	0.092855491	0.089873024	0	0.138153434	0.011748281	0	0.108210969	0	0	0	0	0.097425631	0.118687055	0	0	0	0	0.012842197	0.001645111	0	0	0.134971836	0.16755863	0	0	0.210461111	0.074673581	0.079123785	0	0	0.152806566	0.023825812	0	0.149319489	0.098195981	0	0.171949224	0.110211915	0.042680871	0.08209966	0.076602775	0.135649712	0.213443715	0	0	0	0.101124215	0	0
2.3.2.2	2.733020259	1.165401523	1.060948262	0	0.01940796	0	0.771930459	0	0	0.9425226	2.434510295	0	1.191516182	0	0	0	0	0	1.933426212	1.255448647	0.850972825	0.654567597	0	1.250429278	0	0	0	1.486163751	0	0.67938932	3.836984349	1.552537122	1.388956589	0	1.341875869	0.455250086	0	0	2.717929192	0	0.182656612	0	0.120806441	0	1.959428294	0.763405028	0	0	1.827656807
2.3.2.3	0	0	0	0	0.10463358	0.281002148	0	0	0.071045067	0.248518292	0.237856405	0	0.265950772	0	0	0	0.14787379	0.123070387	0	0	0	0.045440418	0	0.033815136	0.111216028	0	0.187989707	0.229732386	0.492588408	0.051347343	0.286469696	0.04838277	0.090480944	0.152582449	0	0.246781419	0	0.146597029	0.250370611	0.49521951	0.181608775	0.139495179	0	0	0.151284611	0	0.106727679	0	0.07383631
2.3.2.5	0.200247147	0	0	0	0	0.083762991	0	0.100891967	0	0	0	0.175544743	0	0.007863822	0.209137552	0.090038298	0	0.0257556	0.219657431	0.043139035	0	0	0	0	0.806743522	0	0.224280959	0.004417123	0	0.089706724	0	0.066980837	0.169672631	0.039905962	0.007510032	0.009292738	0	0.046427367	0.151696331	0.143871175	0.0861318	0	0	0	0	0.140126038	0	0.188673356	0
2.3.2.6	1.165399795	0.719985126	0	0	1.071997785	0.071019491	0	0	0	0	0.432285701	0.241958288	0	0	0.961697772	0.190074678	0.871141861	0.004254982	0	0.117215106	0.684709415	0	0.060640576	0	0.13001142	0	0.433759987	0.159162795	0.275149134	0	1.555454479	0.85906949	0.368211395	0.176593467	0.322481211	0.467285423	0	0	0.012759526	0	0.178047712	0.302197122	0	0.311069805	0.511811891	0.302104078	0.151950884	0.329127751	0.156404241
2.3.2.8	1.319478812	1.422018308	0	0	0.205684338	0	0	0.554659131	0.30296266	0.512528792	1.399748539	0	0	0.51073694	0.195960317	0	1.208994754	0.430947226	0	0	0	0	0	0.253894175	0	0	0.406751367	0	0	0	0.279158144	0.565923647	0.326498909	0.424348904	0	0.222798207	0	0	0.270946386	0.314855253	0.163213108	0.426990429	0.34208007	0.212891993	0.523656713	0.091209333	0.379830343	0.055295319	0.061373374
2.3.3.1	2.085968834	0.736604976	0	0.30741314	1.618237295	0	0.254305545	1.090955225	1.47139963	1.028046743	3.261938794	0.928471863	2.034072099	0.667220666	0	1.075247324	2.143167395	0	0	0.788440885	0.948423001	0.505870093	2.009818159	1.838939444	0.305159678	0.901588344	2.07781819	1.74213127	0	0	0.918137685	2.063599151	2.060278054	2.462864297	2.756675437	0	2.680274694	0.155776572	0	0	0	0	1.73207535	0.036408891	1.741943078	1.802518818	1.059437422	0.320981055	0
2.3.3.10	0.230335371	0	0.381011802	0.108098325	0	0	0.358417878	0.069506254	0.42851109	0.023700077	0.791014285	0.42895359	0.135922595	0.395738879	0.123910227	0	0	0.302271029	0	0	0	0.058660086	0.067691445	0	0	0.961636617	0.000155	0.6480748	0.963421777	0	0.279819383	0.04713837	0	0.338995644	0	0.049902209	0.518989903	0.46419094	0.462734477	0.223854531	0.826008517	0.060942339	0	0	0.691524877	0.226204492	0.658053542	0.551403323	1.175863081
2.3.3.13	2.799852266	1.394382139	1.415702668	0.219694255	0.791378007	0	0.35146522	0	2.441332029	4.235078248	2.980390069	1.605075196	1.409597448	0.594835739	0.912558487	0.942828316	2.534170286	1.949934908	1.014600758	0.497805692	1.272554148	0	1.262748137	1.385430041	0.954666521	0	1.529450598	1.034366852	0.32001092	2.208810993	0.876509267	0.81255962	2.04092174	0.995199888	0.155446746	0.972075612	0.16212107	0.776684135	1.072875502	1.080739328	0	1.992597655	1.254157761	0.960627359	2.378246826	1.474076522	1.622625268	0.352024889	0.929340454
2.3.3.14	0	0	0	0	0.098282396	0	0.474165558	0.144161334	0	1.815007554	0	0.294566915	0	0.286718882	0	0	0	0.700471849	0.525717873	0.316886621	0.577508715	0	0	0	0	0	0	0	0.28535342	0.272472123	0	0	0.289391384	0.258788748	0	0.359334202	0	0.136718258	0.303680219	0.146765293	0	0.439892775	0.438316937	0.442882072	0	0.216422371	0.378286433	0	0
2.3.3.15	0	0.003030442	0	0.035731854	0	0	0	0.049749514	0.074244458	0	0.129979913	0	0.002823785	0	0.048223853	0.022329136	0.021117383	0.000577341	0.015281943	0.02742865	0.040870954	0.066294659	0.02753677	0	0.072170962	0	0	0.025341323	0	0.029021026	0	0	0	0.040403869	0.033977168	0.010201057	0.014754721	0	0	0.073902046	0	0	0	0.029870898	0.252272395	0	0.030130692	0	0.006021447
2.3.3.5	0.239332152	0.602815215	0	0.980511147	0	0.640803991	1.565239081	0.072504289	1.576726856	1.524531337	1.416778874	0.374926512	0	0	0	0.198463363	0.974293552	0.851980965	0	0.071236438	0.603478442	0	0.109713402	2.066519872	0.763096828	0.362332742	0.684472439	0	0.534999562	0.843399996	0.007224781	0	0.6274501	1.007190011	2.326664575	0.397835307	1.23076489	0.602541506	0	0	0.459675325	0	1.279811308	0	1.315948565	0	1.202615454	0	0.851479163
2.3.3.8	0	0	0	0	0	0	0	0	0	0	0	0	0	0	0	0	0	0	0	0	0	0	0	0	0	0	0	0	0	0	0	0	0	0	0	0	0	0	0	0	0	0	0	0	0	0	0	0	0
2.3.3.9	0.438116857	1.033242891	0.645048848	0	0.396527152	0.451773651	0	0	0.078214862	0	0.603168907	0	0.878722304	0	0	0.201173175	0	0	0	0	0.14472575	0.861787481	0	0.255544173	0.460328556	0.11733411	0.282188461	1.122728484	0	0.358799254	0	2.369707537	0	0	0	1.660628606	0	0	0	1.682793234	0.223873667	0.226101293	0	0.590046148	1.934256114	1.014177296	0	0.350556647	0
2.4.-.-	0	3.786098336	4.715796951	1.078877578	1.530632053	0	2.550531989	0.936836336	1.42023152	0	0.602124411	2.274144158	0.415565027	2.331216457	5.540903565	0	0	0	0	1.937006902	0	0	1.9044603	2.115139349	0	0.974368201	3.451774852	4.697678052	3.422088965	2.760735193	5.961790259	4.563367189	2.79274772	1.035562163	3.073009909	2.207088889	0	0	5.102211616	5.168854589	0	0	0	0.34544595	4.557039188	3.940659627	0	3.359616001	0.292969794
2.4.1.-	7.593395846	10.01137996	10.58689475	5.385913664	4.837113321	8.725613115	7.271835447	9.443906286	7.739082314	2.674988567	17.46365592	3.842847957	5.091776085	3.222324573	8.492465287	3.359546337	7.648173654	2.790606115	0	5.834144333	10.2529841	0.659148601	9.464642228	6.268460763	1.193425835	2.36437206	9.785143997	9.497266256	0	0	14.60737374	11.57702709	0	0	7.075735038	14.05772087	5.142452932	1.33461965	10.96587599	2.914827181	3.167960042	3.555488653	4.006344929	0	10.27166966	5.498440512	3.266800045	6.475587634	10.33089733
2.4.1.1	0	0	1.998736627	0.273841124	1.266856064	2.000756545	1.31063741	0	0.127857785	0.953415437	0.768137722	1.0196143	0.988585856	0.90125729	1.220002849	0.693268604	0	2.528089704	1.242844731	1.319384748	2.22341805	2.506035627	0	2.460701523	0	0	0.948086186	3.048029441	0.304899159	1.735967278	1.015636869	3.353192908	1.497839564	2.221321309	1.49158552	2.908213064	1.625246728	1.57337239	1.158475684	2.526453562	2.940828138	1.818812169	0.830556224	1.276030502	0.897917761	2.181082843	2.090229934	1.614937807	0.015410076
2.4.1.10	0.189004367	0	0	0.28367833	0	0	0.062737518	0.049375531	0.137190488	0	0.414212095	0.010218588	0	0.221902807	0	0.129084131	0	0.120337812	0.278124131	0	0.067449896	0	0	0.000343353	0.18855702	0.189797379	0	0	0	0.174200264	0.480218898	0	0	0	0.23807956	0.073429095	0	0	0	0	0	0.231199136	0	0.228555022	0.453667563	0	0.280560285	0.213633654	0.216589483
2.4.1.109	0.023457295	0.038465715	0	0.252555336	0	0.030333677	0.05188087	0.02750695	0	0	0.232029755	0	0.000759447	0.026385519	0.017338113	0	0	0.112520366	0.091793374	0	0.058797171	0.042091981	0.000849622	0.110070781	0.099381457	0	0	0	0.116697997	0.016748643	0	0.03872683	0.108102706	0.033640555	0.017395012	0	0	0.117949772	0.002163597	0.078375749	0	0	0.064272627	0	0.35643724	0.100749901	0.005697395	0.101225346	0.033576537
2.4.1.11	0	0	0.257651704	0	0.307551332	0.24668434	0.027403911	0	0	0	0.136507035	0	0	0	0.842229439	0.014305646	0.260318016	0.173986937	0.276063836	0.310462528	0	0.285708827	0	0	0	0	0.044908566	0	0	0	0.262035287	0	0	0	0	0.116749781	0	0	0.133167648	0	0	0	0.023454965	0	0.294363683	0	0	0	0.133427912
2.4.1.117	0.000344664	0	0.000378844	0	0	0.00043085	0.000257757	0.000495329	0	0.000549561	0	6.01753E-05	0	0.000188215	0	0.000266685	0	0	0.000117356	0.000342962	0	5.69259E-05	0	0	0	0.00029418	0.000284962	0.00010228	0.000483253	0	0	0.000188729	0	0.000524984	0.000211231	0.000482179	0	0	0.000177239	0	0	0	0	0	9.56637E-05	0	0.000360163	0	0.000388508
2.4.1.119	0.259716059	0.151560007	0.241421546	0	0.018633374	0	0	0.279997076	0	0	0.26530988	0	0	0.171800449	0.790631916	0	1.25589437	0	0	0.239876129	0.093091363	0.226101126	0	0	0	0.109723828	0.176569384	0.024377363	0	0	0.098400166	0.301218803	0.173393515	0	0	0.057919906	0	0	0	0	0.278397852	0	0	0.09999184	0	0.275784649	0	0.226747912	0.136757261
2.4.1.12	0	0	0.020700284	0.44983544	0	0.244307406	0	0	0	0	0.337174176	0	0	0	0	0.639895474	0	0.6332062	0.268008989	0.738981394	0	0	0.658203617	0	0	0	0.039625821	0.485235333	1.293458785	0	0.335028915	1.351582983	0.628450901	0	0.106195903	0.849481248	0	0	0.83727211	1.462611712	0	0	0	0	1.063876221	2.176417299	0.320079911	0.395951672	0.065347876
2.4.1.129	1.314264049	4.572853168	4.593521948	3.335348838	2.023707156	1.825996401	1.705846623	0.944078229	0	1.063180119	1.724766831	2.904586206	1.204458216	4.125491706	2.259970944	0.367256709	0.462870694	1.05201569	0.206090265	0.649249486	0.25698721	2.062844206	1.906806133	0	1.085055833	3.017944049	1.072039911	2.587099496	1.347399099	2.099626187	2.605329415	4.33416623	1.872739495	1.468141184	1.212361098	1.394965816	0.954649473	0.121045708	0	2.736619505	2.35971334	4.113097193	1.096004543	0	0	3.708215223	1.851638672	0.798708786	2.034335274
2.4.1.13	0.018298431	0	0.049144444	0	0.036254609	0	0	0.006028629	0	0.040445751	0.002517329	0	0	0.041084436	0.042675628	0.013756501	0.021163142	0	0.021397676	0	0.004702502	0.048153773	0	0.011580485	0.01875454	0.055059351	0.202018248	0.008525565	0	0.052551655	0.049148923	0	0.002133798	0	0.010565034	0.03570926	0.031043788	0.012756044	0	0.009431766	0.039418772	0.032391315	0	0.047317101	0.017156411	0	0	0	0
2.4.1.14	0.126515947	0.088494775	0	0	0	0	0.050232711	0	0	0.070842558	0	0.004660271	0	0	0.117679442	0	0.051502942	0	0.056170443	0	0	0	0	0	0.627254215	0.094859284	0.316043724	0	0.03590725	0.013843847	0	0.008742436	0	0.054671486	0	0.016070846	0.104334772	0.128853551	0.11064932	0	0	0	0.131405468	0	0	0	0.119270132	0.030595177	0.025829584
2.4.1.141	0	0	0	0	0	0	0	0	0	0	0	0	0	0	0	0	0	0	0	0	0	0	0	0	0	0	0	0	0	0	0	0	0	0	0	0	0	0	0	0	0	0	0	0	0	0	0	0	0
2.4.1.144	0.020035318	0	0	0.024140599	0.003959775	0	0	0.006720565	0.02078076	0.008094139	0	0.035468714	0.031016121	0.0398546	0	0	0.039850381	0	0	0	0.009419096	0.011651764	0.040315948	0.039445335	0	0.044605494	0.033071616	0	0.019110372	0	0	0.010016932	0.037157978	0.006021672	0.009035042	0.024424942	0	0	0.01609274	0.031485906	0.028607224	0.011448739	0.034901629	0.014525416	0.079079715	0	0	0.027235871	0
2.4.1.15	1.754406793	0.312845156	0.459314678	0.658003969	0.272099512	0	0	0.439869974	0	0	1.854647598	0	0.382479924	0	0.280014049	0.555589186	0	0.341973712	0.116618278	0	0	0.099382335	0.338652473	0.837359195	0.87771016	0.776583881	0.309589775	0.39742119	0.70370204	0.749194549	0.410086742	1.720747307	0	0.280968546	0.73918624	0.874584782	0.773292723	0.721594692	0.931535705	1.108127765	0	0.775657789	0.241211703	0.668948783	1.405269778	0.456123621	0	0.372147784	0
2.4.1.157	0	0	0	0.059744555	0	0	0	1.282215645	0.381048915	0	0	0.395411226	0	0.404768785	0.380920031	0.520930743	0.035025609	0.385793348	0.579911235	0.673733698	0.144622373	0	0.017138995	0	0	0.253379999	0.035978537	0.210964334	1.429082342	0.088873549	0	0.247377497	0.051617801	0	0.135654811	0.290883804	0	0.904013269	0	0.278085229	0.326488669	0.35243412	0	0.490133393	0.342553777	0	0.108221495	0.588023685	0.901140663
2.4.1.16	0	0.00148607	0	0.003883985	0.006546526	0	0	0	0	0.003598607	0.000934149	0.003862213	0	0.001388082	0.01415057	0.009625423	0.011358561	0	0	0	0	0	0	0.004529821	0	0	0	0.012952693	0.00972585	0	0	0	0	0.000187773	0.010181837	0.000392492	0	0.00436356	0.003987948	0	0	0	0.008026829	0.004727274	0	0.011861884	0.004530469	0	0.012560671
2.4.1.166	0.124437525	0	0	0.018214176	0	0.196172526	0	0.0679257	0	0.015823426	0	0	0	0	0	0.151405798	0.022695472	0	0.161652976	0.320541396	0.167621334	0.020496111	0	0	0.102006728	0.232237598	0	0	0.314950316	0.14686312	0.024162843	0.268009443	0.205396404	0.06010026	0	0	0.273913337	0	0.161778696	0.654038604	0.894422214	0	0	0	0.243480855	0	0.082393511	0.0546378	0
2.4.1.173	0	0	0.019407001	0.061316177	0	0.021402764	0	0.020966564	0	0.03357181	0.028011204	0.007409616	0.01370164	0	0.025141922	0	0.035003335	0	0.052324901	0.045623067	0.011518219	0.007435093	0	0	0	0	0	0.016277464	0.027662253	0.016428569	0	0	0.027505453	0	0.038007525	0.024033456	0	0.041172808	0.041281635	0.00792044	0	0.008670259	0.033023726	0	0.027147638	0.038758703	0.011337349	0.019424018	0
2.4.1.175	0	0	0.123568213	0	0	0.004571889	0.017872668	0.013817875	0	0	0	0	0.011422223	0	0	0	0	0.010000131	0.003912945	0	0	0	0.002842644	0.004375884	0.023870249	0.020166822	0.005313211	0.019994176	0	0	0	0.043847792	0	0	0.005726667	0.001670749	0.012763677	0	0.012108063	0	0.016993775	0	0	0	0.023982685	0.006087466	0	0	0.007152371
2.4.1.18	1.508833759	0.179398672	0.628836564	0.312703837	0.236334509	1.41759337	2.91364831	0	0	1.422677657	1.509947065	0	1.197732434	0.839702534	0	1.539526519	0.080680753	0.420890483	0.48301354	1.226605124	0.114021334	1.300595751	1.231143356	3.063466674	0.285508306	0	0	0	0.022175494	1.044578026	1.711710884	1.747110912	1.192079551	0.840684082	2.098673467	1.834037701	1.416470331	0.379238259	1.002467003	1.159848397	0.01524218	0.360268533	1.38451503	0.896113743	0.541482174	0.2292896	1.844608736	0.60843427	1.054370016
2.4.1.182	0.675598125	0.550232647	0.470419041	0	1.768551984	0.304573366	0	0	0	0	1.181205765	0.97228319	1.768186193	0.80769965	1.307413532	0	0.397796379	0	0.46969757	0	0.838734182	0.791607368	0.544535497	0	0	0.788586923	0.385698216	0.650572865	0	0	0.354547901	1.036916707	0.682666075	0	0.680251814	0.919847585	0	0.413754739	1.4360053	0.313987456	0.110682356	1.157269488	0.062123217	0	0.78096352	1.214850792	0.430030873	0.712960909	0.937345684
2.4.1.187	0.786884155	0	0.610986025	0	0	0	0	0	0.696986565	0	0.083524089	1.088253471	0.829806628	0.533333338	0.47359562	0.415943458	0.042595652	1.000990825	0.934682065	0.920459322	0.473132596	0.697069494	0	0.463341459	0	1.352565556	0.408985796	0	0	1.708140658	0.110691658	0.27479884	1.01790719	0.012075682	0.160065763	0	0	0.638883638	0	0.169180569	0	0	0	0.237241446	0	0	0	0	1.267826713
2.4.1.19	0	0	0.003943821	0.044334958	0.062155374	0	0	0	0.043919726	0	0.038007226	0.061098961	0	0.037613608	0	0	0	0	0.053122353	0	0.003610037	0	0.06261911	0.050312135	0.009736462	0	0.004888457	0.029309789	0.011829119	0.073191808	0.003918818	0.04401572	0	0.014438403	0	0	0	0.00675144	0	0.03587927	0	0	0	0	0	0.052591416	0.089055738	0	0.061676667
2.4.1.20	0.191286426	0	0	0	0	0	0.193940901	0	0.017863977	0.039788831	0	0	0	0.165429763	0.188791092	0.216390288	0.074842137	0.005618607	0.060777619	0.153130685	0	0	0	0.377957661	0.101949139	0	0.114044067	0.149730267	0.008294657	0.198701318	0	0	0.461719109	0.161082333	0.121310015	0	0.300310036	0.282244139	0.082806047	0.25936861	0	0	0.214712229	0.001361235	0	0.326839445	0.221926334	0	0.064386455
2.4.1.208	0	0	0	0	0	0	0	0	0	0	0	0	0	0	0	0	0	0	0	0	0	0	0	0	0	0	0	0	0	0	0	0	0	0	0	0	0	0	0	0	0	0	0	0	0	0	0	0	0
2.4.1.21	0.92290821	0.589641915	0.734351719	0	0.455245446	1.162688508	0.398734367	0.014457393	1.48360497	1.603147896	1.30103589	1.837565154	0.182627072	0	0	1.532571321	0.152476039	1.07321604	1.226560191	0.203960735	0.603244321	0.512163675	0.786425446	1.36270436	0.675425333	0	1.001621424	0.092315377	0.874459284	0.556781908	0.497939345	1.829089791	1.956738133	1.015686594	0.421954546	0.485571315	0.90997531	1.864338182	0.467213259	1.014845423	1.536778602	0.415860182	0.75015095	0	1.230156905	0.180936259	0.827980874	1.570920439	0.300979054
2.4.1.212	0.107654998	0.079931099	0.109644575	0.096569899	0	0.138595523	0	0.067496815	0	0.036958202	0	0	0.08775187	0	0.090482337	0	0.001102733	0.070544462	0.156383556	0.129543248	0.054162388	0	0	0	0	0.525326106	0	0.052313629	0.201494458	0	0.086586255	0	0.13154832	0	0.116916645	0	0.065263596	0	0	0	0.089068805	0.088029516	0.105923084	0.009124468	0	0.061631599	0	0.041514251	0.064667245
2.4.1.213	0.085067271	0.024144959	0	0.061831439	0.032906443	0	0.005374554	0	0	0.12827388	0	0.102031711	0	0.009364862	0	0.039377068	0.122951588	0	0.004614707	0	0	0.043017485	0	0	0	0.088014179	0.097956987	0	0	0	0	0	0.028086041	0	0	0.14601967	0.009527343	0.045668419	0	0	0.028713847	0	0.035952418	0.02441496	0.172887502	0.047306076	0	0	0.151424452
2.4.1.214	0	0	0	0	0	0	0	0	0	0	0	0	0	0	0	0	0	0	0	0	0	0	0	0	0	0	0	0	0	0	0	0	0	0	0	0	0	0	0	0	0	0	0	0	0	0	0	0	0
2.4.1.216	0.315275032	0	0.138432857	0	0.161681287	0	0	0.186109058	0.101142234	0.148363849	0	0	0.178095525	0.106723977	0	0	0.187805067	0	0.162428963	0.154175732	0	0	0	0.125269544	0.160985565	0	0	0.132139631	0	0.175171486	0	0	0	0	0.210387138	0.055743996	0	0	0	0	0.174346777	0.17874885	0.141612922	0	0.227574655	0.104479451	0	0.230182458	0
2.4.1.217	0	0.002270674	0.001581986	0	0.001988811	0.002448921	0.001065614	0.000147827	0.000940783	0	0.001044495	0	0	0.001690838	0	0	0.002161198	0.001723492	0	0.000329448	0.001389304	0	0.002536058	0	0.002096556	0	0	0	0	0.001078805	0.000790585	0.000466599	0.001636962	0.001285649	0.000218722	0.00195338	0	2.94979E-05	0	0	0.001097928	0	0	0	0	0.002530752	0	0.000692447	0.009358373
2.4.1.226	0	0	0	0	0	0	0	0	0	0	0	0	0	0	0	0	0	0	0	0	0	0	0	0	0	0	0	0	0	0	0	0	0	0	0	0	0	0	0	0	0	0	0	0	0	0	0	0	0
2.4.1.227	1.110556147	0.95724127	0.794858983	0.888194727	0.929163942	1.013398711	0.938676332	1.015257742	1.567116032	1.137016755	0.855501367	1.144227913	0.828847713	0.877427419	0.848067564	0.986964095	1.007598746	1.028196884	0.942041102	1.192784961	0.897001475	0.872968003	0.968340165	1.058343129	0.825413359	0.852291132	0.858262183	1.085993668	0.922162325	1.009444497	0.989629456	1.063364759	0.831672295	1.057439013	1.124339891	1.012087545	0.895568009	1.15384877	0.872115439	0.913101423	0.941366247	0.937653136	0.896353686	0.888738895	1.127982558	0.959017736	0.790004351	0.996877055	1.140700159
2.4.1.230	0	0.035139427	0.027917949	0	0	0.310960704	0	0.231021343	0.00081538	0	0.290170462	0.320532683	0.445368595	0	0	0.156213125	0.012037934	0.460929226	0.035156074	0.001689614	0.600759972	0.187277245	0.12986317	0.612138445	0.375926626	0.083901495	0.240641547	0	0	1.164650872	0	0.092111339	0	0.324926978	0.286260585	0	0.208197266	0	0.21586969	0	0.249766731	0.202395124	0.177377993	0	0.131358575	0	0.055928407	0	0.276742883
2.4.1.245	0.002339572	0.00136795	0	0.001767297	0.00013811	0.000774416	0.000232031	0.001141533	0	0	0.001183702	0.000315729	0	0	0	0.000337334	0.001803554	0.001264858	0.001295861	0	0	0	0	0.00158691	0.002668534	0	0.001357859	0	0	0.000441156	0	0.002315025	0	0.000809714	0	0	0.000241647	0.000263913	0.002193722	0.000375198	0.001838247	0	0.001277776	0	0.00080637	0.001771311	0.00235843	0.002281899	0.013938934
2.4.1.246	0.001197096	0.008238405	0	0.013246816	0.002223971	0	0.008154781	0.013306158	0.004873909	0	0	0.008791309	0	0.006322527	0	0	0	0	0.005186969	0.010188585	0.01099304	0	0.013499534	0	0.013989739	0	0	0	0	0	0	0	0.006734668	0.007959153	0	0.011485702	0.009144005	0.007116724	0.013195346	0.014096503	0	0	0	0.003030311	0.01446186	0.011447607	0.007839327	0.006363263	0.011248298
2.4.1.25	0	0.647707002	0.099897096	1.046469439	0.91226081	1.517261541	2.058688724	0	2.308091019	1.397065666	1.940605296	0.479254769	0.186853782	1.893392051	0.734577375	2.087298004	0	0.853421551	0	0.542873519	0.278441663	1.692580437	1.950133306	2.281793788	1.341291035	0	1.483566338	1.923323046	0	2.468302543	1.963513297	0.023821303	0.82871706	1.986204309	0.528225218	0.542036441	2.869306407	1.186879241	1.578339011	1.253419719	0.90071298	0.931257432	0.728088206	0	1.119373639	1.391661327	0.362118859	0.860868986	1.011640786
2.4.1.251	0.031131468	0.021905996	0.02499221	0.035560594	0	0.11188525	0.006949632	0.06946402	0.021112746	0	0	0.084289979	0.084794915	0	0.006479816	0.001050134	0	0	0	0	0.068900896	0.033674226	0	0	0.087348938	0	0	0	0	0	0.020114318	0	0	0.081297183	0.069888875	0	0	0.109576087	0	0.109009052	0.110856982	0.058605705	0	0.088685837	0	0	0.039141144	0	0
2.4.1.252	0	0	0.15344823	0.025634856	0.08117699	0.131583204	0	0.023552296	0	0	0.154982296	0.125795754	0.052162512	0	0.02610638	0.069040156	0.036762691	0	0.023933927	0.15365051	0.086661764	0	0.08103274	0	0.124832118	0.04610012	0	0.155875136	0	0	0.052898773	0	0.00262063	0.08294931	0	0.038629708	0	0	0.002041762	0.05286139	0.018002742	0	0	0.067170578	0	0	0	0	0.14934811
2.4.1.256	0	0	0	0	0	0	0	0	0	0	0	0	0	0	0	0	0	0	0	0	0	0	0	0	0	0	0	0	0	0	0	0	0	0	0	0	0	0	0	0	0	0	0	0	0	0	0	0	0
2.4.1.264	0	0	0.119594948	0	0.075697973	0.128013391	0	0	0.011258228	0.026983179	0.008173221	0	0.066650653	0.148107448	0.158308316	0.042863875	0.104835618	0.034201182	0.087851742	0.052824504	0	0.145661424	0.147503784	0	0.145114737	0	0.102806939	0.013972563	0.067314848	0	0	0.006428418	0.093551283	0.022895248	0.093859995	0	0.124840814	0	0.081266884	0.152590648	0.083342653	0	0	0.045065869	0	0	0.159519814	0.06116975	0
2.4.1.276	0	0	0	0.003892886	0.003653571	0.002688232	0	0	0	0.001443764	0.004911277	0	0	0.000886408	0	0	0.006151167	0	0.003007714	0	0.005938562	0.001237266	0	0	0.003054562	0	0	0.006467671	0	0.000960601	0	0.001466716	0	0	0	0.003490265	0.001724902	0.000938269	0.000617721	0	0.00311829	0.00534215	0.003486436	0.001963395	0	0	0	0	0.000125816
2.4.1.278	0	0	0	0	0	0	0	0	0	0	0	0	0	0	0	0	0	0	0	0	0	0	0	0	0	0	0	0	0	0	0	0	0	0	0	0	0	0	0	0	0	0	0	0	0	0	0	0	0
2.4.1.4	0.239754347	0.088301495	0	0.562774627	0.247421236	0	0.269594278	0.33432935	0	0.037957806	0.176387912	0.072515649	0.124972503	0	0	0.977193054	0	0	0	0	0.375325078	0	0	0.853161596	0	0	0.021403823	0.001126706	0	0.127767627	0.21252146	0	0.09393182	0.054165739	0	0.171974288	0	0.025598481	0.3073043	0	0	0	0	0	0	0	0.262605939	0.309681812	0
2.4.1.44	0	0	0	0	0	0.004945805	0.065326499	0.03403695	0.065055505	0	0	0.063686416	0.02634304	0.075709066	0	0.028810176	0.068263532	0.014575041	0	0.012323493	0	0	0.043651271	0	0.04829373	0.057125993	0.00907834	0.136736332	0	0.013167696	0	0	0	0.035919522	0	0.102027653	0.002773727	0	0	0.009176313	0	0	0	0	0	0.032003836	0.001474079	0.054116358	0
2.4.1.46	0.312734335	0	0.023308013	0	0	0	0.01538878	0.009569228	0.062514017	0	0.047206748	0	0	0	0	0	0	0.121503238	0	0.009828845	0.098423748	0	0	0.079750758	0.075015113	0.049395061	0.014106667	0.048268155	0	0.007313479	0	0	0	0	0	0	0	0	0	0.034015468	0.002855353	0	0.041089005	0	0.00640508	0	0.041921497	0.03255409	0
2.4.1.5	0.185325729	0	0.12673886	0	0	0	0	0.07691021	0.090536985	0.026311904	0.064009016	0.051535611	0.100710277	0	0.21062387	0.03768325	0	0.034931588	0	0.119485283	0.16598822	0	0	0	0	0	0	0	0	0	0.001209832	0.214967079	0.187432552	0.144385905	0.099307562	0	0	0	0.022726977	0	0.004007218	0.142329784	0.015981786	0	0	0.116155981	0.112544572	0	0
2.4.1.52	0.500873919	0	0.166241364	0	0	0	0	0.230114548	0	0.424065846	0	0	0	0	0.26432904	0.406970833	0	0	0	0.368116415	0	0	0	0	0	0	0.304495643	0.176401059	0.529811165	0	0.255667781	0.239838813	0.136061879	0.088170215	0	0.16436192	0.149922264	0	0	0.210251366	0	0	0.105259251	0.543374585	0	0.116469021	0.059187799	0.148779511	1.036953991
2.4.1.56	0.111417583	0	0	0.090586407	0.080987263	0	0.043818558	0.091743666	0	0	0	0.002545092	0	0.092507832	0.097187751	0	0.005126573	0.1103824	0	0.065501115	0.058293014	0.096409271	0	0	0	0.003830272	0.327561884	0.189747784	0.06908636	0.01994821	0.080594171	0.137987803	0.01042112	0.096640123	0	0.205881659	0	0.004948769	0	0.199158517	0	0	0.032119407	0.076484829	0.092986793	0.094970402	0.061967626	0.09967949	0
2.4.1.57	0.296654717	0	0.220940058	0.809032545	0.082897592	0.23862193	0.281158919	0	0	0.197137125	0.146035469	0	0.073112478	0.315300329	0.030436888	0	0	0	0.183375927	0	0.250590755	0.478741234	0	0.513806403	0.80242964	0	0.36774462	0.286642741	0.179274552	0.264458762	0	0	0.204359142	0.386175751	0	0	0.141230669	0.283913748	0	0.278678847	0	0	0.203608852	0.090056771	0.589251763	0	0.221895996	0.113531462	0
2.4.1.58	0	0.293932358	0.061765312	0.143177977	0	0	0	0.020217062	0	0	0	1.026382731	0.643874029	0	0	0.276597147	0.11580359	0	0.098271194	0	0	0	0.270483721	0	0	0	0.478598039	0.502321778	0	0.020589254	0	0.483224529	0	0	0.046704202	0.350833229	0	0	0.104275272	0.173463338	0.076767034	0	0.23403814	0	0	0.16101188	0	0.29850772	0.027285095
2.4.1.64	0.013806024	0	0.000345913	0.001859025	0.001494657	0	0.015406085	0.001246379	0.004877086	0.021481595	0.020146187	0.020129724	0	0.008479694	0	0.010669366	0	0.01887566	0	0.020894871	0.013941763	0	0	0	0.006770681	0.013937687	0.017399098	0.017760176	0.003670496	0.013419214	0.009340617	0	0.007133961	0.003434419	0	0	0.001122286	0	0	0	0	0.012602604	0.009891639	0	0.010788971	0.010809953	0	0	0
2.4.1.7	0	0.174969291	0	0.458397002	0	0.095993547	0	0	0.480380901	0	0	0.027619667	0.073808419	1.285775236	0.283472461	0.007856367	0	0	0.39230354	0	0.32396312	0	0.489300627	0	0	0	0.204006862	0.310307591	0.250006556	0.358024609	0.544461402	0.829328294	0.211555537	0.175897517	0.508077665	0.77730902	0.271257019	0.335699848	0.562536066	0	0.596504748	0.334593533	0	0.075448613	0	0	0.191066658	0.593050233	0.46911665
2.4.1.8	0	0	0.20007337	0.095310169	0.425252823	0	0.073538599	0.531602785	0	0	0.314032686	0	0.043676911	0	0	0	0.578391389	0.299042554	0.076166668	0.100127729	0	0	0.228362239	0	0	0.422821936	0	0.608844698	1.935299699	0	0.111686005	0	0.518223566	0.5554674	0	0	0.227920725	0.183973798	0	0.484486444	0	0	0	0.139612176	0.403734433	0.026717124	0	0.166452341	0.837804525
2.4.1.80	0.095046299	0.223441042	0	0	0.058636284	0	0.276703762	0.293208995	0	0	0.924970559	0.276510823	0	0.252783544	0.304767712	0.065681141	0	0	0	0	0	0	0.035979558	0	0.155255812	0	0.073319963	0.347615463	0.133473828	0.320646442	0.110552657	0	0.2427308	0.214646007	0	0	0.127686076	0	0.760685307	0	0	0.039805507	0.3247421	0.240550468	0.670098125	0	0.287217689	0	0
2.4.1.83	0.364628649	0	0	0.095108048	0.193533365	1.065971104	0.811653624	0	0	0.568672704	0.271608113	0.310890257	0.389948713	0.161889596	0	0.925067733	0	1.147244074	0.747264043	1.100442738	0.550639903	0.126082437	0.163888923	0.079679326	1.028418919	0	0	0	0.582900436	0	0	0	0.565347053	0	0.653248007	0.533585527	0	0.359731168	1.343431682	0	0.008285661	0.168774354	0	0	0.073065249	0	0.1811114	0.016679818	0
2.4.1.87	0.022349397	0	0.072342893	0.004280502	0.044895157	0	0	0	0.044143186	0.067260559	0.07472203	0.281728448	0.39798056	0	0.038666856	0	0	0.008378136	0	0.025001804	0.030938055	0	0	0.084595473	0	0.060972021	0	0	0.041445092	0.037070358	0	0	0	0.067159758	0.032474212	0	0.058975714	0.002362513	0	0.0875685	0.064334528	0	0.092533041	0.00451338	0.071789704	0.037194915	0	0	0
2.4.2.-	1.499468357	1.376921911	1.120776043	0.038922746	0	0	1.107115565	0	1.764539077	0.968590731	0.18035499	0.489462617	2.021934091	0	2.216775557	2.111864688	2.756473613	1.831800087	1.742954552	1.068796773	0	1.446981424	1.842772653	1.121551403	3.889086471	0	0.957700009	1.124189712	0	2.112457578	0.606824263	2.033431429	0	0.648192542	1.924232162	0.644662532	2.224809668	0	1.024042702	1.61928397	0.004372455	1.383855228	0.785516048	0	2.338297864	2.009347985	0.653124544	1.188045667	0.700354465
2.4.2.1	1.311809399	0.438316989	1.695627951	1.809811851	0	2.104304997	0.156970122	1.536975004	1.100801754	2.157082603	0	1.941522671	0.497150706	0.098744303	0.095953268	1.290285157	0.337079357	0.847566676	1.986147208	1.920887699	2.055088376	1.441754627	2.106211249	0.354270471	0	0.504012805	0.321790197	1.135897448	1.919489194	0.686567243	1.645804574	1.20968404	1.364836942	0	1.052320611	1.19336678	2.089835985	1.514058799	1.299857691	0.527947545	1.381231526	2.092797924	1.444440629	3.651120706	1.245800608	1.116405751	1.599163667	2.144639683	0
2.4.2.10	1.265895673	1.283201016	0.950955134	0.634580841	1.129336133	1.041289082	1.503877673	1.001814886	1.538025658	1.449698382	0.531039882	0.581719432	1.069982941	0.858393573	0.739582974	1.46658506	1.092196112	0.869816176	1.105439178	0.758318631	0.904550431	0.48950845	0.948229273	2.360337777	1.309001441	0.584189868	1.086753156	0.736282084	0.618096829	0.693974634	0.527771685	0.995568528	1.112355051	1.906395198	1.590265259	0.862909976	1.923035195	1.523397819	1.015606203	0.554684424	0.315456167	1.035548071	1.253411002	1.318354709	0.559516911	0.57953099	0.857055602	1.665548378	1.206102986
2.4.2.11	0.786498829	0.342893595	0.536838668	1.240216293	0	0	0.522601693	0.621233106	0.591600409	1.557541458	1.10702966	1.223098065	0	1.412497128	0.676590633	0.789663323	1.47481341	0.719255989	0.638026591	0.437745408	1.550264828	1.524466002	0.804820902	0.321655467	0.910797874	1.364984584	0.9472892	0.992112386	1.627656292	0.62658189	1.631447138	0.311807022	0.650858448	1.401866753	1.518346292	0.460766589	1.348334866	0.648126456	0.668046866	0.826203667	0.496079233	0	1.229333637	1.571721918	1.196706636	1.158302615	0.592911433	1.336023362	1.782151148
2.4.2.12	0	0.078986176	0.175500737	0	0.080748728	0	0.011058502	0.016649047	0	0	0	0.030124837	0.07585081	0.078273522	0	0.063243005	0.094633401	0.117341915	0.089580847	0.106699361	0.098556342	0.058897184	0.028607676	0	0	0.00839715	0.040331966	0	0	0.014631054	0.069015404	0	0	0	0	0	0	0.011505264	0.038386821	0	0.002446873	0.157935919	0.021301032	0.059104666	0	0	0.059188074	0.082109702	0.047924393
2.4.2.14	1.073175933	0.507467755	0.477078394	1.003285336	0.601994006	1.133831332	0.690663716	1.342132768	2.412522858	1.149530123	1.664862116	0.637810844	0.330081385	1.073813721	0.739555041	1.380170688	1.312623111	1.185464166	0.628476031	0.584215198	1.621978212	0.435321584	2.453937807	2.260281965	0.536192859	1.751310604	1.161685584	0.561615288	0.763092238	0.564788318	1.130498163	0.994052798	0.50560549	1.482915212	1.099054357	0.866210047	0.910615688	0.854673612	0.798638766	1.519772478	0.174708813	1.452804124	1.899868578	1.541866247	1.209693654	1.360085673	1.174812959	0.824752975	0.075092115
2.4.2.17	1.704179172	0.825842495	0.859462584	0.599666448	0.353794461	0.724195018	0.481868129	1.300893062	1.231184805	1.16521988	0.690578188	1.492191386	0.310954593	1.514109797	0.938558456	0.66866331	0.907601509	1.06191139	0.759613847	1.229341792	0.021705775	0.063066105	0.998908295	1.166171636	1.240382531	0	0.195978467	1.098175029	0	0.939348488	0.607411377	1.486136037	0.944286696	0.6296072	0.783800033	1.32567038	0.632390014	0	0.695552131	0.614032824	0.05189317	0.643625871	0.619483054	0	1.312785151	1.321264154	0.125189879	0.648367647	0
2.4.2.18	1.179460223	0.888251253	0.933775302	1.308899667	0	0	0.699036816	0	0.749127088	0	0.700223313	1.230258273	1.253674488	0.56413776	0	1.131877991	0	0	0.806512189	1.07517174	0	0.311090321	1.427891636	0	0.932773831	0.284425265	0	0	0.679593015	0.470254724	0.165498063	0.842593612	0.227023915	0.457079915	1.274113228	0.407063269	0.600958367	0.054070958	0.685113255	0.249038124	0	1.428005569	0.536963433	0	1.241226542	0.955095682	1.283331301	1.218051192	0
2.4.2.19	1.599791126	0.351468719	0.060642117	0	0.353292641	1.402489036	0.73852046	0.354865735	0.753603543	0.032671542	0.777873137	1.613156567	1.765886122	0.164748103	0.414995053	0.380357078	0.873781744	0.505571913	0.668791221	0.193278065	0.5040277	1.671857588	0	0.714013982	0.882603097	0.377888243	0.627549669	0.237715936	0	0	0.746249455	1.651521451	1.589356824	0.336903336	1.201085342	0.051819583	0	0	0.154785825	0.80033451	0	0	1.015038626	0	1.801809786	0.164789002	1.170419678	0.401346951	0.422414951
2.4.2.2	0	0	0.709611324	0.185980891	0	0	0	0.235905386	1.194645057	1.114238946	0.149622296	0	0.695777447	0	0.574453922	0.676742376	0.558240948	1.488910199	1.214754566	0.732648659	0.276417128	0.839118374	0.747117805	0	0.49256265	0.798601646	0	0.216817259	0.473003438	0.061821759	0.122817206	0	0	0.055513638	0	0	0.378915118	0	0	0.939123378	0.245316791	0	0.65679919	1.373209726	0.590031423	0.248751698	0.082610406	0.809675548	0.711059068
2.4.2.21	0.620722926	0.097928375	0	0.686621076	0.721454296	0	0	0	0.088667427	1.225138149	1.467413941	0.172870519	0.570420159	0.869771272	2.475865273	0.156063694	0	1.608395267	1.635861959	0.918134914	0	0.341167904	0.662325146	0.565102158	0.039934375	1.910277499	0	0.984481081	0.755438809	0.9563861	0	0.794473957	0.435481452	0.50888929	0.839503866	1.342650794	0.464091425	0.283197248	1.333869655	1.386498434	0	1.073977328	0.965270672	0	1.33448226	2.519347602	0	0.547014232	0.668760608
2.4.2.22	0.553982323	0.505901156	1.306578101	0.55865814	0	0	1.544590005	0	0.949235227	1.493950149	0.723408188	0.18009643	0.114392871	1.069250624	1.138419452	0.827565643	0.733990223	1.748649994	0.412158552	1.810104423	0.624729829	1.579266308	1.038640845	0.461397066	0.069648201	1.196471716	0.048051843	0.733265011	1.001588898	0.311158485	1.601588241	0.391503571	1.579037443	1.429540088	1.068275993	0.566053769	1.014700894	1.731374204	0	0.960781627	1.562286297	1.521471906	0.975706301	1.676393693	0.129140369	0.892611239	1.345376023	1.47155772	0.534397837
2.4.2.27	0	0	0.002361819	0	0	0	0	0.000835983	0.000840413	0	0.002105042	0.000263648	0.001623112	0.00105511	0.001266659	0.000540077	0	0	0.000530822	0	0.000196889	0	0.001469643	0	0	0	0.000427472	0.000340858	0	0	0	0	0.002275885	0	0	0	0.002355373	3.22613E-05	0	0.000653246	0	0	0	0	0	0.000178422	0.002369581	0.000106277	0.014206519
2.4.2.28	0.399323476	0	0.097573435	0.15654657	0.493568889	0.043395825	0.195395341	0	0	0	0.340184178	0.276403364	0	0.160295096	0.873042776	0	0	0	0	0.366549518	0	0	0	0.016650122	0.241420918	0.824042791	0.222880315	0	0.13691921	0	0	0	0.576519596	0.402109655	0.30656591	0	0	0.289325982	0	0.442938415	0.223527507	0	0.153797714	0.348257633	0	0.509463894	0.52628494	0.697027956	0.451755293
2.4.2.29	0.928512164	1.041840086	0.843365421	0.560820224	1.105622886	1.020670539	0.994407096	0.955013162	0.985822374	0.905323676	0.943606682	0.942205972	1.168993152	1.009224585	1.045762679	0.704502715	1.009483242	1.149821282	1.067715576	1.057009351	1.00530165	1.158932844	1.06787774	1.11044243	0.874312079	1.12390294	1.086536355	1.035451797	0.838701979	1.000632547	1.129277735	0.829436995	1.108933	1.034196557	0.847318706	0.919715654	0.921388843	0.833487251	1.018867037	1.166522932	0.865787131	1.048072489	0.854173225	0.906614441	0.961310498	0.684814283	0.748308688	0.733285734	0.63823959
2.4.2.3	0	0.068555229	0.880883404	0	0	1.828184402	0.619260432	0.272482703	0.532072264	2.56465171	0	0.747164268	0.298461189	0.272865514	0	1.163854523	0.80179648	0	0.609108311	1.230578988	0.148077014	0	0.139070035	0.259995215	0	0.63380916	0.762185317	1.273409198	0	0.911029158	0.252686513	1.514905469	0.948662604	1.064542097	0.206885918	1.63628576	0.665073698	1.842003687	0	0.435912018	0.904716798	1.574350652	0.402818317	0	0	1.170884715	0.359243437	0	0
2.4.2.30	8.68195E-05	0.000400064	0.000160047	2.16212E-05	0	2.97443E-05	0	0	0	0	0.000214058	6.53555E-05	0	0	0	0	0	0	0	0	0	0.000404628	0	2.27299E-05	0.000377293	0	0	0	0.000565978	0.000195107	0	0	0	0.000210131	0.000135335	0	1.29923E-05	0	0.00036786	0.00034552	0	0	0	0.000112913	0	0.00014651	0.000362723	0	0
2.4.2.36	0	0	0.008395399	0	0.006347614	0.01893691	0.013400567	0	0.019249154	0.011316471	0.040981684	0	0.018510069	0	0	0.018598197	0.008839246	0.016690568	0	0	0	0.006945728	0.003709275	0	0.032517336	0.022700945	0	0.009888629	0	0	0.007364414	0.006502559	0	0	0.020674222	0	0	0.0213181	0.011715152	0	0	0	0	0.022353295	0.047869786	0	0	0.017209029	0
2.4.2.37	0	0	0	0	0	0	0	0	0	0	0	0	0	0	0	0	0	0	0	0	0	0	0	0	0	0	0	0	0	0	0	0	0	0	0	0	0	0	0	0	0	0	0	0	0	0	0	0	0
2.4.2.4	0.940937964	0.139449362	0.320150967	0.538332813	0	0	0.019928312	0.298657985	0.583870832	0.097644458	0	0	0	0.707764093	0	0	0	0	0	0.796858771	0	1.023532472	0.047972138	0.3388252	0.670365486	0.588719118	0.683772411	0.197454462	0.210496218	0	1.61395328	0.242101785	0.683665017	0	0.43280961	0.84245499	0.229066439	0.195216065	0.337365695	0.983761094	0.481740388	0.648772257	0.008246101	0.147069103	0.774263555	1.263009586	0.758185621	0.444828248	0.215033043
2.4.2.43	0	0.030089888	0	0	0	0.212161746	0	0	0	0.106978022	0.017355711	0	0.446683662	0	0	0	0	0	0.045450601	0.08913309	0.150868308	0.432228888	0	0	0.040558691	0	0.455735753	1.264305369	0.413225233	0.41656896	1.50277293	1.104359461	0	0.183431377	0.369391957	1.115318359	0.24044356	0	0	0	0	0	0.515842153	0.586846244	0.503363804	0.471590048	0.586005536	0	0
2.4.2.6	0.241566249	0.295819948	0	0	0	0.423836164	0.319189574	0.15804018	0	0	0.522910362	0.162522018	0.312985248	0.179585437	0	0	0	0.032321165	0	0	0	0	0	0.136370753	0.137909136	0	0.173227363	0.424145205	0.902972687	0.264040272	0.389786588	0	0	0.112863631	0	0	0	0.427291417	0.173734321	0	0.247225732	0.086284284	0.405265673	0	0	0	0.482574569	0.483382272	1.283241931
2.4.2.7	1.065768539	0.20998592	0.719173878	1.749930165	0	0	0.403630354	0.337172198	0	0	1.3829473	1.714054363	0.472060501	1.48994316	0	0.592815399	1.796737401	1.97181307	1.198226108	1.431682705	1.663230004	1.537333706	0.95672859	1.104638554	1.153781305	0.928966153	0.228274088	1.362488225	0.750811684	0.580725539	1.307165642	0.589354898	1.354129072	0.859016606	0.741655209	1.042258425	1.689922731	1.137821546	1.921151105	0.991673384	1.62742205	1.286318331	1.511947288	1.333609909	0.892360657	1.134711998	0.766764366	0.157273995	1.33136724
2.4.2.8	0.51318132	1.220798548	0.288674583	1.103388181	0.328670216	0.344655535	0.444832835	1.182016378	1.100018345	0.681560252	0.163445455	0.550369598	1.062174843	0.636345931	1.627933926	1.307706104	0.373592676	1.597759019	1.179628188	1.217852715	1.359487933	1.179395	0	1.656916877	1.64807572	0.859655385	1.425630583	0.883846604	1.206895296	1.564571939	1.156892684	1.565792292	0.634073968	0.476962071	0.678146338	0.262718929	0.563813361	2.496124159	1.629048345	0.9804568	0.369931778	0.416191343	0.549501817	2.023872397	1.361907904	1.518037838	1.121325751	1.241258192	1.849252124
2.4.2.9	2.774685937	1.030113517	1.244232856	2.44387225	1.473975354	1.150989672	0.671526878	1.460947856	1.237596645	0.761185531	2.00629698	1.765709693	1.11435094	1.260380661	2.364765551	0.815071271	1.164464284	1.053822342	1.771476848	1.955321649	1.820918849	2.243543775	1.351717397	1.869822117	2.493057869	0.75025545	0.62781214	1.023507988	1.748234986	1.760469644	1.617234065	1.514537286	1.115216758	0.133343517	0.399522598	0.756804378	0.526810471	1.111238976	1.094456618	1.275142808	1.337865672	2.69880539	0.966068528	0.114085114	2.33898958	1.927412719	2.184698121	1.196415212	2.885697091
2.4.99.-	1.596733322	0.989407483	0.438748187	0.355153775	1.275802304	0.350870105	0.600924849	1.399292447	0.328097436	1.67311727	0.25113328	1.257851325	0.378858638	1.236932626	0	0.991783433	0.893915104	0.840256313	1.464698397	0.684104608	0.850270036	1.687624735	0.843685228	0.832357688	0.616112873	0.951637779	0.338607784	0.298492829	0.833998748	0.895214669	0.097328418	0.818661701	0.664010514	0.457630006	0.427377788	0.587482768	0.521499977	0.085471089	0.84974219	0	1.369011272	1.826581904	0	0.116618406	0.881863142	0.099797686	0.169107807	1.213873615	0.409275835
2.4.99.1	0	0.014863581	0.042064092	0.013482898	0.004560493	0	0.007965932	0	0	0.004263688	0	0	0	0	0	0.001624239	0.006935684	0	0	0.004618851	0.013984686	0.006414992	0	0.013246319	0	0	0.003635709	0	0.01194551	0.010100126	0	0.002397903	0	0	0	0.009689951	0	0.003541998	0	0	0	0.058991948	0	0.010784507	0.003648463	0	0.002211025	0	0
2.4.99.12	0.917889743	1.610897034	1.192081451	0.991452402	1.256718439	0.276635726	0.684060857	0	0	0	1.012963464	0.196227309	1.166238685	0	1.360391487	0	0.753851665	0	0	0	0	0	0	0	0	0.176460111	1.095554971	1.120333441	0	0.133165975	0.547723942	1.040199942	0.158114508	0	0.70126125	1.08135478	0.553181466	0.356855387	0.906832903	0	0	1.839323615	0.138205864	0.507747759	0.940128017	1.76025333	0.664975089	0.026737513	0.012350117
2.5.1.-	2.097331397	2.808802386	1.418852085	0	0.418678773	0	1.81846512	0	1.919553577	0.571755496	2.081242847	0	0.966000415	0.540827985	0	0	0.180490057	1.85559069	0	0	1.561292558	0	0	0	0.567554746	0.832403371	2.343808809	1.777850611	1.515464493	0.917786523	2.795217463	0.443577349	0	0.585075014	1.175165058	1.169338444	0	0	1.072612012	2.503922677	1.25501081	0.560207959	0.106615529	0	2.985769982	4.004028046	2.538006963	0.546746202	1.160145217
2.5.1.1	3.716115928	1.948376765	2.17185148	0.696832232	6.021983177	1.317337244	2.033522262	5.866456451	3.065070629	4.121852353	3.421427358	4.058826288	3.475598432	0.281580306	2.214887159	3.16827913	1.549021996	1.9207932	1.590668119	3.618609276	1.857913698	1.330260275	3.738630669	2.26074038	1.038962918	4.254491019	0.742804507	1.316639083	1.818133205	2.270612667	3.045477904	3.510500913	4.375433928	1.655760786	1.965188797	3.376029998	2.326115732	4.401169657	2.575562632	3.044250508	3.487777641	0.693888243	0.583280153	0	3.236537066	0.319624521	0.798235527	2.284071594	4.600388557
2.5.1.15	1.486227782	1.568431944	0.495669953	0.995364466	1.421860354	1.624666921	0	0	1.65064745	0.406290874	0.38176316	1.641912255	0.938385909	0.616773144	0.307453419	0.384251881	1.119419576	0.490668093	0.899997824	1.496566909	0.36056286	0.686955146	0	1.566020585	2.187600101	1.647778723	1.167128999	1.680354265	0.989683328	0.57399828	1.208092777	2.034540262	0.819397673	0.264498544	0.315633472	0.618870021	0.630813368	0.251806678	1.286573796	2.570971789	0.469861726	0.23481587	0.862623102	0	1.656763958	0.500591379	0.56017559	0.34339028	0.008257852
2.5.1.16	1.889814092	0	0	1.088423044	0	0	0.208399044	0.008356071	0	0	2.265124032	0.846561742	0.759498282	0	0	0.800142635	0.673027472	0.927930995	0.855120762	0.20747528	1.022652419	2.019013205	0.901512991	0	0.956474242	0.664084178	0	0.867227862	0	1.053498936	1.276946377	0.015106674	0	0	1.1753275	0.971630158	0.716997842	0	0.322144628	0	0.601601244	0	0.584665281	0	2.08084915	0.041770224	0.686194144	0.398775903	0.806469762
2.5.1.17	1.940077236	1.654913316	0	0	0	1.756717562	0	0.324190295	0.742076461	0.188877651	0.465544074	0.616833473	0	0.912276823	0.27017423	1.876903241	0.259218766	0.151527229	1.167490694	2.033450191	0.38475248	0.609878937	0.418007208	0	0	0.566074967	0	1.438943065	0	0	0	0.966366326	0.357677524	0	0.899108116	0.722757636	0.622758276	0.609298495	2.400854568	0.896443511	0	0.156827234	0	0	1.168971823	2.571511678	0	0.929103872	1.41984476
2.5.1.18	5.138137085	2.611265816	4.863689887	4.980699924	0	3.441913412	3.877255175	4.502448232	0	0	13.60173572	0.092705629	0	4.276974428	2.376879472	0	1.388926261	4.529376149	4.783388193	0	4.357865889	3.233879754	0	0.858720397	0	0	3.219611444	3.900132357	2.524421648	0	0	0.192314558	0	1.280617912	5.236343787	0.636723189	1.234065933	4.845021775	3.760105618	4.772140049	0	0.250704481	0	0.472524208	14.10265097	2.185532457	5.7755607	0	5.738943497
2.5.1.19	0.94582305	1.402515499	1.156042196	1.11700069	1.379421236	1.017211237	0.219801314	0.836343394	1.463735115	1.321581649	1.180209744	1.190462586	0.533358325	0.553524639	1.619579254	1.094593161	0.553054205	1.17122351	1.304480673	0.666901246	0.669322685	1.113465876	1.371287709	0.633446146	1.446998193	0.170313191	0.923552069	1.281699756	0.733927732	1.366798582	1.377259778	1.020999743	1.132748853	0.626540082	1.009731685	1.045239057	0.612962946	1.296462532	0.648100465	0.791456202	0	0.713499584	1.075751419	1.420132607	1.801494369	0.782113987	1.337339899	1.192213231	0.57404517
2.5.1.2	0.008160537	0	0.069249727	0.066552543	0.045742909	0	0	0.04870914	0	0	0.169403155	0.062758018	0.072630536	0.071861821	0.000338176	0	0	0.087372546	0.200830018	0.151073049	0.257397653	0.024098319	0	0.100589728	0	0.025922571	0.099378845	0.015505588	0.011043916	0	0.086738993	0.041891414	0	0.006803712	0	0	0	0.100418832	0.104878941	0	0	0	0.011388967	0.072055447	0.285556142	0.099283621	0	0	0
2.5.1.21	0.068310602	0	0	0	0.829246452	0.092900612	0	0	0.111556737	0.028263276	0.354703535	0	0	0.267817845	0.035551877	0.220409245	0.127373832	0	0	0	0	0	0.042211419	0.17011129	0.084907662	0	0	0.046244891	0	0	0	0	0.075545505	0.153861383	0.197292501	0	0	0.056090189	0.279655235	0	0.012013979	0	0	0.183746465	0.545826052	0	0	0	0
2.5.1.22	0	0	0	0	0	0	0	0	0	0	0	0	0	0	0	0	0	0	0	0	0	0	0	0	0	0	0	0	0	0	0	0	0	0	0	0	0	0	0	0	0	0	0	0	0	0	0	0	0
2.5.1.26	0.277963144	0	0	0	0.070659955	0.194629921	0	0.031160543	0.198506825	0.169652764	0.047885165	0	0	0.19797572	0	0.399078134	0.192150699	0.123840169	0	0.166244407	0	0.271657303	0	0.030180905	0.01472508	0.060699911	0.066428177	0	0	0.748972892	0	0	0.184229296	0.192456329	0.603049598	0	0	0.161773766	0	0.087327578	0.02371208	0	0	0	0.002233467	0.107361842	0	0.284377503	0
2.5.1.3	1.902049072	1.839050034	0.725011289	0	1.439140818	1.408836302	1.595396555	2.022220855	1.450262066	1.115736911	1.270005173	1.425631998	1.937004171	0.723143009	0.176477029	1.683284618	1.771481368	1.715497724	0.792605939	1.144859077	0.913982734	0	1.571044893	1.395551986	0.476191045	1.703704101	2.796236024	1.452169278	0	0	0.944026771	1.148026403	1.111940979	2.514060185	0.948776093	0.530172139	1.407222264	2.238034396	2.700253587	0.346690764	0.652365271	1.417188382	0	0.933189984	1.143450472	0.179130019	1.705773843	0.994221988	1.287620523
2.5.1.30	1.446145658	0.388669554	0	0.154350642	0.642398061	0	0.962431169	0.407303999	0.807594616	0	0.83730793	0.739389294	0.419889748	0.669653111	0.627801986	0.784629361	0	0.113411498	0.000140398	0	0.332824531	0	0.732482796	0.541869485	2.004612982	0.007576395	0.211494365	0.257255005	0.500380889	0.74274343	0	0.351778136	0.109938075	0.028049527	1.179122239	0.224670506	0	0	0.367592429	1.05624463	1.644201194	0	0	0	0	0.202951059	0	0.406079241	0.766016556
2.5.1.31	0.786278692	0.894081857	1.033178116	1.540813935	0.786424195	0.725269324	0.747997725	1.194648899	1.139717793	0.948476951	1.258376448	1.332519616	0.87543909	1.409562945	1.240472393	1.267474128	0.643250717	1.55589956	1.870695607	2.071360842	2.073462029	1.072966553	1.410000897	0.608105766	1.715205466	0.76354422	0.831361484	1.353013071	1.008828177	0.807568382	0.983866914	0.637867803	0.843787275	0.934309999	0.834283092	0.969330183	0.733281901	0.622744331	0.745977002	0.678170388	1.263092363	0.934941075	0.848325839	1.309422233	1.194937765	0.697451747	1.378316819	0.957103519	0.794178405
2.5.1.32	0.773093856	0.090524508	0	0	0.639222242	0	0	0.624280347	0.339269434	0.246862982	1.878585775	0	0	0.282128008	0.6243831	0	0.514774256	0.329859799	0.501472957	0	0	0	0.27293262	0	0	0	0.961139741	0	0.182640518	0.223335939	0	0.494878334	0	0.249460551	0	0.480487039	0	0	0	0.571569459	0.092432419	0.328352187	0	0.533610751	2.01521337	0	0	0	0.4149988
2.5.1.43	0	0	0	0	0	0	0	0	0	0	0	0	0	0	0	0	0	0	0	0	0	0	0	0	0	0	0	0	0	0	0	0	0	0	0	0	0	0	0	0	0	0	0	0	0	0	0	0	0
2.5.1.44	0	0.019427175	0	0	0	0	0	0.108443017	0	0.007416655	0.162606191	0.004816848	0.098237524	0	0.050311097	0	0	0.112683692	0	0	0	0.023565143	0.015030658	0.050823489	0.073992938	0	0.006566441	0	0	0	0.126882426	0.076008504	0.001795381	0	0.107927061	0	0	0	0	0.0044895	0.076185764	0	0.12725142	0.100841474	0.054396429	0.198017917	0.077912134	0.051578976	0.130503093
2.5.1.46	0.01301544	0	0.066273848	0.03873576	0	0	0.020723399	0	0.035748818	0.02788032	0	0	0.00594365	0	0	0	0.03106312	0.06094616	0.039876034	0.016208202	0	0.061611139	0	0	0	0.03350101	0.016849715	0.063991418	0.035845723	0.06950646	0	0	0.00512994	0	0.070138735	0	0.068255027	0	0	0.033293794	0.050301425	0.046836213	0	0	0.05006591	0.011604518	0.044223537	0	0.064479954
2.5.1.47	3.317544925	2.89623798	0.771446969	1.532027844	0.979571609	0	1.198244544	0.373434697	0	0.856367938	3.045334114	2.884312795	0.502331275	0	0	2.000576895	2.056062526	2.498659783	2.411276405	1.223466247	0.595043574	0.853648011	1.774653777	0.605797648	1.765745593	1.067687189	1.227661168	3.20263652	3.031215868	2.328620117	2.832856286	1.047126802	0.712327745	0.765835738	1.016611825	2.844815447	1.726594513	0.850584498	0.250676753	0.375233066	0.369413938	0	1.514177925	1.145209169	1.160702811	4.470986951	2.280292706	2.499567714	0
2.5.1.48	0.588511304	0.079250774	1.717698915	1.634925275	0.508918347	0	0	0.688629095	0.294260362	0	0.944177223	0.150936421	0	0.845253896	0	0.746304028	0.181859688	0.225656562	0.2536798	1.335132863	0.924927917	0	1.467440239	0.180343834	1.100914981	0	0.539638311	0.617067618	0.256734934	0	0.845605562	1.41382961	0	0	0.280866725	1.563449606	0.492575334	0.667392034	0.214401386	0.606386699	0	0.234362147	0.941483922	0.857998018	0.142774431	0.207106164	0	0.827227649	0
2.5.1.49	1.015982922	1.226283285	0.916919349	2.189334681	0.806124873	0	0.251465839	1.327316074	2.44413394	3.378364153	2.240084173	2.576121308	3.268484053	3.308885939	2.270795024	2.603143489	1.842412897	0.613178596	2.192640479	0.373507246	0.601189338	3.223441987	1.291834621	2.491095624	0	0.953341987	0.895668538	0	0.533534694	0.756728506	0	0.118427379	1.64613028	0.700348498	3.413081015	0.288637032	3.548901907	0.273563109	0	0.280870047	0	0.678816274	2.227102839	0	1.227352705	0	2.907348217	1.879472517	0
2.5.1.54	1.623806902	2.546696969	2.236838102	0.833119806	0	0	1.257536888	0.774267738	3.921726343	4.196711487	1.002101697	1.408717932	2.212996916	2.70964818	0.340953497	2.801487251	2.322067028	1.235289393	1.39569111	1.831521215	2.533218736	2.773523885	0.377119479	0.964265526	2.516104576	0.115771521	0.601981086	1.183454908	0.734667127	1.820512628	2.080419862	1.554848633	2.063059307	1.275601171	1.333202448	2.68130969	2.06072294	0.817079431	1.608930898	0.208262098	1.258210319	0.66601165	2.537573692	2.276425845	3.399565004	3.778817704	1.742550556	2.824233153	0
2.5.1.55	1.142751528	0.931614915	0.74415166	0	0.293883819	0.882002089	0.245021889	0	0	0.341569123	1.378653124	0.576395865	0.338625239	0.456411817	1.774181738	0	1.766405065	0.687145337	0	0	0.153784837	0	0.831266103	0.81064517	0	1.237588343	0	0.742498681	0	0.149508381	1.529259979	0	0.416245764	0	0.364933982	1.232657445	0	0.208759963	0.601100526	1.374451593	0.731464179	0.173955213	0	0.703864555	0.454762902	1.087300148	0.151607345	0	0
2.5.1.56	0	0.716893455	0	0.33717775	0.0947383	0.24717394	0.004103598	0	0.540702625	0	0	0.870273774	1.634633717	0.37046091	0.990427047	0	1.529586915	0.333942029	1.703031	0.932827358	0.956163221	0.66980213	0.156597322	0	0	0	1.006077574	0.606332279	0.632640438	1.114356382	0.56995581	0	0	0.858995667	0.154070546	0	0	0.443899473	0	0	0	0	0	0	0.818051978	0	0	0	0.415921095
2.5.1.6	0.729495823	1.204711567	1.276446669	0.949958913	0.757031261	1.15538964	0.688905157	1.137319199	0.712319042	1.040554733	1.253021729	0.831330601	0.796217164	1.294821344	0.79349412	1.382301181	1.124066474	1.473562821	1.542706382	1.561002856	1.358281246	1.335227269	1.177116047	1.11021301	1.267572599	1.240027051	1.59186765	0.927251425	0.958231295	0.963616519	0.72717312	1.341517902	1.145486514	1.38964462	0.921279432	0.759593554	0.989922962	0.899435754	1.44603525	0.959415546	0.767531864	1.275342778	1.270821056	1.261301999	0.778178056	1.191579407	1.302595568	0.852687438	1.325330857
2.5.1.60	0	0	0	0	0	0	0	0	0	0	0	0	0	0	0	0	0	0	0	0	0	0	0	0	0	0	0	0	0	0	0	0	0	0	0	0	0	0	0	0	0	0	0	0	0	0	0	0	0
2.5.1.61	1.580466248	1.487444267	1.774533358	0	1.689498747	0.534405607	0	0	1.120461175	1.114797198	0.78905449	0	0.803684494	0	0.596484651	1.202043209	0.642280794	0.766383991	0.697987375	1.492495257	1.04249235	0	1.655052463	0.122180435	0.131783663	0.364950016	0.573098888	0.532452124	0	0.815896292	0.630720299	0.87655705	0.435840318	0.564431711	0.15252082	0.550173035	0	0.30515206	1.333705652	0.475277983	0.768038284	0	0.884157626	0.787298255	0.094744353	1.4099303	1.233201938	1.029690132	0.172769389
2.5.1.62	0.000390823	0	0.001265697	0	0.002847074	0	0.000156621	0.00213412	0	0.00118257	0.011689234	0.001790854	0	0	0	0	0.002562194	0.000728633	5.77833E-05	0.003071422	0.001611435	0.002851425	0.001100705	0.002015428	0	0	0.002066826	0	0	0.002695284	0.001482281	0	0.001875265	0	0.00267026	0.002515318	0.003033167	0	0	0	0	0.002012568	0.001045461	0.002134783	0.006846888	0.000101781	0	0.002340646	0
2.5.1.66	0	0	0	0	0	0	0	0	0	0	0	0	0	0	0	0	0	0	0	0	0	0	0	0	0	0	0	0	0	0	0	0	0	0	0	0	0	0	0	0	0	0	0	0	0	0	0	0	0
2.5.1.68	0	0	0.001614709	0.569439084	0	0.149808709	0.143216997	0.07909452	0	0	0.171406082	0.137286656	0	0.007874143	0	0.06920988	0	0.000224652	0.062893802	0.036452526	0.102943591	0.033877632	0	0	0.137839007	0	0.149674771	0	0.108840114	0	0.041897805	0.055684966	0.107676498	0.141533907	0.076563488	0	0.110376189	0.052498837	0	0.076575789	0	0.151198696	0.098670313	0.154379216	0	0.017480255	0.048344435	0.12066344	0
2.5.1.7	1.436487187	1.494021406	0.627057042	0.353351696	0.644585998	0.399032179	0.334666204	1.53646865	0.73968861	2.111544205	1.728958125	0.659500173	1.437482654	1.029213666	1.19754736	2.091363881	1.250029239	2.176532194	2.071689313	1.734089472	1.696233139	1.018958495	1.262682749	0.538461666	0.645349356	1.835799947	1.113266587	0.976197023	1.455221222	0.275811397	1.006845638	0.749740125	1.674721442	1.152944584	1.182076204	1.556215966	1.450813831	1.702256824	1.205961147	1.28195217	1.368015691	1.328590537	1.239492343	0.626227058	1.804625845	1.359701743	0.944734869	1.629510139	0.642417904
2.5.1.72	1.041378675	0.287499292	0.362239627	0	1.501180764	1.238591392	0.423162332	0.948053557	1.459992163	0.214648273	1.625946592	0.317048326	1.237565105	0.1881104	1.515807131	0.866412857	0.727506785	0.405168802	0.747069072	0.646142306	1.176429259	0.851674693	0.512764433	1.725967556	0	0	0	1.479411597	0.073765509	0	0.669246596	1.299450383	0.932203369	0.108308689	0.556247144	0.940487646	0	0	0.106795744	0.502196665	0.344384737	0.208502239	1.270691651	0.349544313	1.308093213	1.621171524	0.233675146	0.195295923	0.331376309
2.5.1.73	0	0	0	0	0	0	0	0	0	0	0	0	0	0	0	0	0	0	0	0	0	0	0	0	0	0	0	0	0	0	0	0	0	0	0	0	0	0	0	0	0	0	0	0	0	0	0	0	0
2.5.1.74	0.450429189	0	1.392899791	0.950492976	0.755706062	0.183072148	0.415065134	0.054712544	0	0	0	1.373630044	1.202459618	1.324105015	0.142068929	0	0.208795104	0.820669486	0	0.837131448	0	0	0.528901443	0.634905393	0.681507833	0.451720533	1.484354049	0.466188883	0.831487224	0.589847992	0.298185869	1.696365107	0.162236072	0.623614503	0.431485322	1.484067899	0	0	1.001843444	1.504027261	0.519976474	1.157330394	0.248027187	0.726523506	0	1.728977571	0	0.293311807	0.187093463
2.5.1.75	0.41565205	0.915945144	0.540597428	1.427851636	1.495226278	1.271865749	0.323157667	0.604170212	1.081570617	0.807693263	1.124897865	1.840048455	1.574331389	1.159739743	1.511918406	1.009305727	0.929125198	1.329056649	1.183322825	1.138986878	1.105517862	1.370589112	1.118550237	1.290880501	1.486047428	0.961312405	0.870077488	0.764846937	0.81278672	1.472222695	0.627350125	1.049808383	1.155609283	0.763091985	1.334700567	0.807188308	0.811420554	1.184058412	0.683024168	0.933764912	1.304425353	0.551545116	0.452072606	0.947526642	0.515352762	0.916177766	1.134966432	1.140505734	0.537930427
2.5.1.77	0	0.004386937	0	0.00337123	0.004903596	0.003991594	0.000401888	0.006299438	0.00151201	0	0.01411901	0	0.003740154	0	0	0	0	0.000686243	0	0.005171183	0	0	0.004824185	0	0.004785934	0.00523279	0.005802492	0.004385117	0.001673357	0.000388156	0	0.003544231	0.005532252	0	0	0.004748112	0.005035187	0	0	0.004422779	0.003361392	0.004843827	0.002131041	0	0.019645298	0	0	0	0.004834695
2.5.1.78	0.842860525	1.418264924	0.325165135	0.449807807	0.85469773	1.364514692	0.32505173	0	0.539765477	0.137554261	1.415851111	1.187552054	0.4625958	0.617673298	1.003903759	0.205990394	1.500455385	0.254518603	0.976707038	0.79504923	0.541779148	0.084209623	0.661029456	0.610688085	1.645830927	0.523190478	0.246146487	0.442477092	0.74191287	0	1.322860703	0.694534177	0.253781629	1.120196852	0.138701146	0.409854732	0	0.157057682	1.122376689	0.385124626	0	1.345470069	0.913731345	1.304658953	1.256193946	0.46936473	0.770580002	0.719603721	0.899274654
2.5.1.82	0	0	0	0	0	0	0	0	0	0	0	0	0	0	0	0	0	0	0	0	0	0	0	0	0	0	0	0	0	0	0	0	0	0	0	0	0	0	0	0	0	0	0	0	0	0	0	0	0
2.5.1.84	0	0	0.005189947	0.005212942	0	0.001574856	0.004595941	0	0	0.002279742	0.022578263	0	0.000972823	0.00494187	0	0.00529293	0.000448333	0.005663367	0	0	0	0.002873921	0	0	0	0.002765932	0	0.001887924	0	0.002183831	0	0	0	0.000500908	0.001945105	0	0	0.001833635	0.004432358	0	0.002464531	0	0	0.003179814	0.013725076	0	0	0.0025481	0.003305266
2.5.1.86	0	0	0	0	0	0	0	0	0	0	0	0	0	0	0	0	0	0	0	0	0	0	0	0	0	0	0	0	0	0	0	0	0	0	0	0	0	0	0	0	0	0	0	0	0	0	0	0	0
2.5.1.9	0.404777902	0.631509295	0.654986826	0.998812933	1.046466284	1.463193339	1.219343962	0	0.510866441	0.02153742	0.487537752	1.194100203	0.555247804	0	0.975654494	0.749512732	0.894516864	0.624582742	0.549027694	0.878849277	0.260249661	0	0.212094508	0.617746605	1.066481458	0.618457054	0.180027038	0.702637227	0	0.327419531	0.697198614	1.094546169	0.51070318	0.338707882	0.516308769	1.063418296	0.547079382	0.406867773	1.080686789	0.43440635	0	0.755106229	0.911239709	1.581853129	0.561993824	1.397845087	1.049573646	0.659957133	0.297875974
2.5.1.90	0.378994801	0.191192525	1.271956998	0.537141054	1.846925319	0.511247272	0	0	0.256215721	0.113445335	1.010367639	1.647035002	0.402354064	0.06047196	0.330196163	0	0.266648128	0	0.078964092	0	0	0	0	0.289914665	0	0.440130955	0.082584463	1.375622918	0	0	0.611059151	0.127744541	0.259036313	0.407921696	0.430578229	0.716533944	0	0	0.717041821	0.94624427	0.159533265	1.04205315	0.273125603	0.344382878	1.515681565	0.801993688	0	0.135269481	0
2.5.1.96	0	0	0.008846831	0.011674033	0.000437931	0.126103426	0	0.125030955	0.136643569	0	0	0	0	0.006368082	0	0	0	0	0.054998896	0	0.156147537	0	0	0.080148537	0	0.085496601	0.201703846	0	0	0	0.165353373	0.05507567	0	0.014012365	0	0.026222229	0.05633493	0	0	0.088977388	0.142208966	0.000291363	0	0.125075908	0	0.105640503	0.071636886	0	0.094829757
2.6.-.-	0	0	0.449563316	1.361838727	0.072675692	0.385779673	0.64346601	0.640539009	0.665457066	0.018676211	0	0.322002999	0	0.707276053	1.167358388	0.042497586	0	0.453384624	0	0.945799643	0.87716417	1.031946268	0	1.019820022	0.119157271	0	0.31315956	0.054514269	0.527466552	0.101106409	0.330626829	0	1.26772418	0.316839495	0.544406959	0	0.586296558	0	0	0.61499145	0.229620698	1.126455767	0	0.234381686	0	0	0.642494693	0.320720278	0.603381827
2.6.1.-	3.1414158	0	0.744112796	0	9.021848428	3.104821131	2.387402449	1.818647918	1.53785563	2.606628763	7.643522355	4.179953883	1.101599336	0.929115707	5.387928711	0	4.170670107	1.243600452	1.127557023	2.579473624	4.071714715	3.634202004	3.172032733	1.507420571	0	5.116509318	0.580439317	2.464614436	3.378709843	1.346084096	2.097148482	5.999656994	0	1.074113361	3.531212553	3.472446616	1.933662028	1.010015702	1.387905696	3.129687087	4.115702115	3.053091263	5.344791499	0	6.798465423	7.72366078	5.975374841	5.237408161	4.841514877
2.6.1.1	0.081858443	1.832872086	2.528431471	1.496152915	1.256039964	0	0.064407936	2.111183341	1.156511758	0.945716318	0	2.975118565	3.523152951	0	5.420495086	3.064483603	0.804714593	2.993199224	0.866643176	2.552875541	1.171746024	0.040066993	0.211809564	1.756244124	0	1.077587223	1.514444652	0	0	1.366106723	0.335446062	0	1.818282368	1.825212348	2.383865076	0.904356924	0.203905857	0.028423931	0.935012327	1.456228565	0.045849893	2.125611524	1.11200208	0.053350847	0.830156409	2.823671926	1.902021744	2.312908584	0
2.6.1.11	0.708908074	0.660654168	0	1.113747307	0.855155962	3.019134955	0.140106182	4.813658554	1.89338856	1.838449538	6.365089395	3.157530357	2.060382388	0.646207987	1.336542451	0.153493307	1.654644207	0.697114683	1.134620353	4.182729309	3.284525617	3.58390394	0.950793431	4.502049798	1.553351701	2.374353952	4.209756777	4.005031786	0	0	0.253732873	1.969554659	3.235835369	1.090659531	1.704091773	1.453388228	2.360727511	0	0	3.140840643	0	0.44531674	1.121022713	0	2.826555789	2.067128966	0.733888412	2.302444568	0.692398654
2.6.1.13	0.162472855	0.410478909	0	0.249735755	0	0	0	0.485784276	0.176175317	0.162112449	0.534514557	0.27688779	0.207063111	0.069524588	0.43415432	0.44690012	0.019709334	0.116799832	0.269433753	0.137394568	0.401486441	0	0	0.126198746	0	0	0.430991024	0.485939064	0.397295078	0.151379607	0.083526427	0.397464627	0.215668577	0.358657479	0.484289056	0.491527118	0.460144623	0	0.233009603	0	0.493052184	0.195870138	0.027660402	0	0.020066107	0.623448925	0.528588931	0.064946837	0.520772342
2.6.1.16	0.297875479	1.122802245	0.919143873	0.94589403	0	0.783167172	0.967212821	1.670690988	0.939543742	1.325257471	2.200577645	1.24932562	0.418815622	1.27927902	0.515541782	1.053722836	0.33807576	0.887399005	1.635086644	0.605175495	0.62698353	1.359072225	0.779491614	1.860430852	0.421174899	0.583816498	0.563022274	0.745017738	1.681459134	1.319124852	1.030467977	0.291873236	1.417445805	0.672358947	1.150595397	1.53613463	0.401853163	0.549942398	1.319767796	0.36293567	1.529859416	1.467117804	0.192341328	0.613220106	1.516744197	0.97829641	1.875947149	0.764689593	1.36896992
2.6.1.17	0.883283117	0.307886449	0	0	0	0	0	0	0.099214492	0.287162853	0.707353544	0	0.12432796	0.028271414	0.144112292	0.01500881	0.278486273	0	0.264975147	0.161518194	0.213737765	0.285812295	0.018916907	0.171051717	0.126478083	0.243333473	0.190513321	0	0	0	0	0.060491583	0.086493798	0	0	0	0.06663233	0	0.10955077	0.199070746	0	0.234502933	0.246050232	0.001149668	0.346523815	0.24755712	0	0	0
2.6.1.18	1.394859657	1.014664386	0	0	0	0.086657849	0.324526237	0.552565402	0	0.01450608	1.091724701	0.116763471	0	0.495624658	0.179160928	0.521427033	0.075921149	0.346613748	0.094748595	0	0.414954486	0.081781988	0.342979208	0.140260793	0	0.165316415	0	0.048975814	0.029498492	0	0.244723381	0.511099243	0	0.063719651	0.408288455	0	0	0	0	0.124511196	0.121818882	0.490990079	0.29933962	0.396877637	1.593232318	0.470814916	0.741557712	0	0.711109962
2.6.1.19	1.187056953	0	1.197821323	1.905402026	0	1.55676538	0	1.040575212	0.918438423	1.515053308	2.642464134	0	0.097022118	0.097034535	0.730231447	2.9290644	1.651903551	0.467401426	0	0	0.350824368	1.395380342	0	0.980247592	0.522266929	1.472640066	0.433194037	0.304869015	0	0	0.070020391	2.016118645	0	0.359102254	0	3.34418772	0.745371717	0	2.018847099	1.282547565	0	0.583470656	1.171646956	1.633108343	3.122845399	3.570008016	2.139138988	1.030535395	1.189364718
2.6.1.2	0	0	0	0	0	0	0	0	0	0	0	0	0	0	0	0	0	0	0	0	0	0	0	0	0	0	0	0	0	0	0	0	0	0	0	0	0	0	0	0	0	0	0	0	0	0	0	0	0
2.6.1.21	0	0	0.065646405	0.021381609	0.173433103	0	0	0	0.26535606	0	0.44526791	0.434345049	0.356387719	0.347447083	0.560181684	0	0.766279835	0.192055706	0.64272286	0.245654579	0	0.231577746	0.111395151	0.911303962	0	0	0.460177836	0	0	0	0	0	0.279621679	0	0.249923437	0	0	0	0	0.00994301	0.225439237	0.511816566	0.024571353	0.492884412	0.555493837	0.03671297	0	0.415468972	0.295979995
2.6.1.36	0.009601946	0.059831684	0.05651374	0.015802173	0	0.045841077	0.040903643	0.040881268	0	0	0	0.039440112	0.01909509	0	0	0.029919207	0.048571363	0.055928878	0	0	0	0	0.024680179	0.051516736	0	0.009903677	0.000457328	0	0	0.009603717	0	0	0	0	0	0	0	0	0	0.020644418	0.0105247	0	0	0.044968885	0	0	0	0	0.030621069
2.6.1.37	0	0.077967797	0	0.162697521	0	0	0	0.789967709	1.585993925	0	0.711322194	1.062318867	0.625598726	0	0.273793824	0.756594007	0	0.238665151	0	0	0	0	0.853059678	0	0	0.169619428	0.339094247	0.714066385	0.742615743	0.437460614	0	0.126806743	0.125741602	0.150316683	0.137135452	0.846411822	0.082984565	0.27393842	0.110001725	0	0	0.528724802	0.688131763	0.582708942	1.522686207	0.207476368	0	0	0.490189449
2.6.1.42	0.383774209	1.441465993	1.465315638	0.852435211	0.519214805	0.108850735	0.539334312	1.491980664	1.40860409	1.082257631	1.876321092	1.629540401	0.521115726	0.528936077	1.341054001	1.362857843	0.477457117	1.803487312	1.495339092	1.111677882	1.884247171	0.814792975	0.643431044	0.656324803	0.972728282	0.397334083	1.377671331	0.901648477	0.576196761	0.402573119	2.225597804	1.363910038	1.113194295	1.618534529	1.343998708	1.354374955	1.145215459	1.203407035	0.852529172	0.556382379	1.223705004	0.542974783	0.823970699	0.594935369	0.922744235	1.204856045	1.469921145	0.722797238	0.662476522
2.6.1.44	0	0.086410814	0	0.144765146	0	0.013370923	0.038364171	0	0.210477585	0.206017306	0.822724847	0.166677835	0	0	0	0.025908017	0	0	0	0.114074898	0.106002636	0.067215358	0	0.030131863	0.180155188	0.089470242	0	0	0.065628528	0.2016674	0.203836994	0	0.131453782	0	0.027346962	0	0.037430827	0.193990284	0.010580747	0	0	0.132744732	0	0	0.794215438	0.03121859	0	0.079244614	0.063187627
2.6.1.46	0.025837785	0	0.079616279	0	0	0.034906467	0	0	0	0.055549056	0.040954792	0	0	0	0	0.469122702	0.066917706	0	0	0.00583267	0.054561338	0.022724029	0.006129972	0	0.006199243	0.006795365	4.64865E-05	0	0	0	0.006101923	0.081100669	0	0.072616334	0	0	0	0	0	0	0	0.009949981	0	0.077147961	0.059186658	0.089273928	0.044876151	0.133488804	0
2.6.1.48	0	0	0.000799902	0	0.053069023	0.072326195	0.077922256	0.010195022	0.004622554	0	0	0.075280075	0	0	0	0	0.024202201	0.122130113	0	0	0	0	0.046552903	0.071195708	0.110868086	0.122040003	0.075588577	0.094195088	0.075407854	0.112616421	0	0.099238811	0.030240863	0.083744272	0	0.092374301	0.050467323	0	0	0	0.048467797	0	0	0	0.095947449	0	0.086495004	0	0.07485599
2.6.1.50	0	0.005162778	0	0	0.018376639	0.019399977	0.000450626	0	0	0.001892527	0	0	0	0.020689938	0	0.001751741	0.009103331	0.01482889	0	0.008482433	0	0	0	0.010987644	0	0.016125577	0.005282143	0	0	0	0	0	0.017817289	0	0.010402934	0	0	0	0.003484542	0.016761945	0	0	0.010015784	0	0.00428593	0	0.021723775	0.011623674	0.002964134
2.6.1.52	1.058206733	0.507336565	0.156925214	1.083909366	0.317963174	1.290480687	0.93668446	2.444448918	0.625069885	1.04836413	0.59672947	1.379458799	0.667878983	0.174080276	0.732917584	0.585838481	0.385384824	0.749423958	1.030492616	0	1.036572861	1.434095401	1.144045011	0.022453699	0.584388568	0	0.547249065	0.832070507	0.206453752	1.568985732	1.287208859	1.543699376	1.3496087	1.251063413	0.456799356	0.395961334	1.262716869	0.470883472	0	0.464835898	0.337209134	1.196133312	0.557992928	0	1.179142878	0.746107409	0.620039051	1.357101878	0
2.6.1.57	1.883305523	1.294860759	0.643367208	0.132204774	0	0.239742424	0	0.180133005	0	0.413989648	1.084335269	0.940731637	0.744301446	1.012754279	0	0	0	0.10788493	0.653780037	0.511927968	0.463763277	0	0.742553817	0	0	0.560846604	1.11638325	0.915372951	0	0.509324924	0.986690737	1.801130493	0.418642214	0	0.985896092	1.781234446	0.340205957	0.997996088	0.714525902	0.015169458	0	0	0.762488777	0	2.237651765	0.564780035	1.224349886	0	0.119269542
2.6.1.62	0.560353504	1.122908469	1.132651383	0	0.84895702	0	0	0.187056613	0	0.342281442	0.218361731	1.133292774	0.758481416	0	1.100265377	0.974085906	1.21000655	0.304431701	0.865661061	0.855282721	0	0.2936904	0	0.807113834	0	0.548601403	0.410246235	0.696384429	0.455672536	0	1.61214008	1.366514022	0.079585714	0	0.7677971	1.551210068	0.186818625	0.500395948	0.191138932	0.385606135	0	1.495411719	0.045882082	0	0.444486143	0.742529555	0	0.70578314	0
2.6.1.66	0.399852414	2.05170885	0.076053197	0	0.509686955	0	1.000938789	0	0.120805392	0	1.336262146	0	0	1.330269381	0.138754057	0	0.990768074	0.810197615	0.500473071	1.066768348	0.120832393	0.510950597	0.374844646	0	0	0.670179239	1.044248548	0.597832624	0	1.261483303	1.236695266	0.480469464	0.990934233	1.773085563	1.989453998	2.151824926	0	0	0	0	0.887493348	1.26696478	1.153971268	0	0.099277256	1.605374168	0	1.264574058	0.964921737
2.6.1.7	0	0.366166525	0.295546123	0	0	0.078978261	0.252870809	0	0.329188595	0.447155812	1.248599961	0.194827859	0	0	0.233059858	0	0	0.3778349	0.106536002	0.159197046	0.313841978	0	0.151723969	0	0.152666482	0.450154826	0	0	0	0.235121787	0.186323576	0.302233969	0.113745096	0.237417921	0	0	0.288290586	0.104709405	0.077493429	0.319947244	0	0	0.411704803	0.234801524	0.795618885	0	0	0	0.250393311
2.6.1.76	0.428062194	1.042526728	0.843570335	0.541841632	0.097751693	0.031780652	0	0	0	0	0.779981895	0	0.327493416	0.523302877	0	0	0.229031084	0.469666589	0.095570264	0	0.478501664	0	0	0	0.641651048	0	0	0.325650737	0.519289021	0	1.588130547	0	0	0	0	0.131814531	0	0.001248931	0.093224562	0.216920182	0	0.554066138	0.086433504	0.547574031	0.395403077	0.535821592	0.165938414	0.027774489	0.340327294
2.6.1.77	0.073047236	0.003102173	0	0.0348962	0	0.110161865	0	0.049687428	0.154570174	0	0.102708299	0	0.175755949	0	0.87501684	0.181316448	0.113544332	0	0	0	0	0.075036577	0	0	0.127699688	0.157304741	0	0.218983215	0	0.216347907	0	0.087697192	0	0	0	0.023692287	0.020266164	0.062832815	0	0.13631367	0	0	0	0.123892369	0.231027674	0	0.143174101	0	0.160549564
2.6.1.81	0.056381322	1.317510955	0.433632985	0.046139917	0.053401003	0	0	0	0.67884015	0	0.482778173	0	0.03714455	0	0.089928322	0	0	0	0.471319884	0.42962249	0.500193616	0	0	0.533319499	0.160681649	0	0.644774	0.840625954	0	0	0.786382481	0.658143658	0	0	0.639906949	0.235919138	0.1509117	0	0	0.238380366	0.397098995	0.714459774	0	0.404556373	0	1.821524129	0	0	0.728027867
2.6.1.82	0.577335549	0	0.165490599	0	0.423549279	0	0	0.398007885	0	0.262096762	0.090066875	0.202112576	0	0	0	0.364636138	0.20213629	0.175638813	0	0	0.257629649	0	0	0	0.462287451	0.201725454	0.016446752	0.689042038	0	0	0	1.121388909	0.253719202	0.269489177	0	0.735465923	0	0.395034589	0.13659545	0.07044516	0	0.031234396	0.016302369	0	0.458512451	0.98637529	0.043776215	0	0.10218773
2.6.1.83	0	0.793206913	0	0.180504117	0.933192	0	0	0.412868649	1.076219536	0.662428535	0	1.463801514	1.905379916	0	1.149321062	1.049019987	0	0	0.613855956	0	0	0.471197865	1.051632122	1.205268334	0	0.910031444	0	0	0	1.831347779	0.748003418	0	1.27559171	0.293346531	0.244977715	0.140625493	1.49175338	0.585113507	0	0	0.844696185	0	0.461117926	0.574903605	0.713716266	0	1.295634358	0.241856446	0
2.6.1.84	0.058448336	0.077637769	0.051368811	0	0.092526626	0.040235399	0.075740142	0	0.043476815	0	0.100135722	0.073215385	0	0.011691121	0.057641147	0.008507617	0	0.023627294	0	0	0	0.051020596	0	0.080400443	0	0	0.009541862	0	0	0	0	0.103449541	0	0.068739327	0.068556059	0.092179781	0	0	0.026658539	0.090854607	0.102478122	0.013273978	0	0.059980592	0.099596034	0.0427176	0	0.019624874	0
2.6.1.85	3.410280619	0	2.147119191	1.249015691	3.523014434	0	0	1.368397003	0.756900016	0	0.889140961	2.06986152	0.630282598	1.552903805	0.430983272	2.306987154	0.998197883	1.268192192	0.790191247	0	0	0	0.696133322	1.966368641	1.23514944	0.014466756	0	1.5488149	1.564631983	0	2.028331312	1.490189114	0	1.021028573	0	1.004552616	0	3.13428511	1.620225783	2.472299495	0.534414626	3.440800878	0.633818574	0	0.044523978	0.834919367	2.134380028	1.738276042	0
2.6.1.86	0	0.02958406	0	0	0	0	0.044025266	0.002154448	0	0	0	0	0	0.025891916	0	0	0	0.015046295	0.002225216	0.005431732	0	0.0219586	0	0.043568628	0.005927916	0	0	0.043032852	0.000255186	0	0	0	0.014296635	0.00556898	0	0	0.010101847	0	0.015625302	0.008459062	0	0.032983912	0	0	0.02904447	0	0.115858587	0.136141994	0
2.6.1.87	0	0.3306769	0	0.526380936	0.588896513	0.057811612	0.406277844	0	0	0	0.026216401	0.418073726	0	0.484430315	0	0.231902274	0.461779505	0.286271528	0.220929699	0.480616675	0	0.204963267	0	0.275226661	0	0	0.798347246	0.601802949	0.343559979	0.153586081	1.012938038	1.166990324	0.446460813	0.431260055	0.228915479	0.310887036	0.251612582	0	0	0.468352477	0	0.140027457	0.563617407	0	0	1.191438582	0	0	0
2.6.1.9	2.36039274	0.018625921	1.604204886	0.90787395	0.553843463	1.013358773	0.409956722	0.850468441	1.846173344	2.034968756	2.706752428	0.746089759	1.667726039	1.974574933	1.442765517	2.881206047	2.275306557	1.517506649	1.697623808	2.262516197	2.25068003	0.125007403	1.076243266	1.689218324	2.592954328	0	1.161443969	1.999791351	0.436010158	1.844421219	1.553537281	1.329669258	1.434584029	1.916474424	1.460857985	0.863747964	1.488657774	0.405407593	1.920510555	1.584677817	0	1.902505458	0	0.494930351	3.409276282	0.485008309	0.98484355	1.965715945	1.855258541
2.6.99.2	0.484248081	1.48678791	0.749390796	0	0.184211802	0.963146952	0.304269933	0.394435222	0	0	1.018490261	1.144175772	1.583853618	0.704390294	0.060314988	0.666945797	0.637689963	0.419967811	0	0	0.221564862	0.856275459	0.691536878	0	0.244141308	0	1.328155815	0.878850364	0	0.312530405	1.428718645	0.782329416	0.311732015	0.311741252	0.18431246	1.630820541	0	0.299959585	0.417079921	1.099603363	0	0.777348128	0.219680293	0.672889144	0.534792024	1.766702242	0	0	0
2.7.-.-	0.576934441	0	0.513394986	0.61834422	0.912856219	0.554396095	0	0	0	0.352313229	0	0.950042536	0.400257973	0	0.088380529	0	0.449315259	0.204585929	0.632006552	0.143323306	0.100787035	0	0	0	1.129116107	1.209951969	0	0.694072812	0	0	0.639127781	0.329022102	0	0	0.068495256	0.804498279	0.300381833	0.777822707	0	0	0.343011476	0.761015224	0	0	0	0	0	0.627117835	0
2.7.1.-	0.875141155	0.706601662	4.850180896	3.6408398	0	0	4.01240936	0	7.737401233	15.13347885	0	1.10198375	1.004615634	0	0	0	0.29489076	0	0.08024294	3.961123999	4.093663065	1.840159612	0.486624552	0	0	4.881830863	4.61930621	0.211290912	2.132616486	0	0	5.661457273	2.55234211	4.650878823	0.392156884	1.959799294	0	0	8.105014517	2.69406905	0	0	0.816754994	2.537545567	0	3.948702481	0	0	3.073890233
2.7.1.1	0	0.097335904	0	0	0.085026581	0	0.145810371	0.012083425	0.032431533	0.129624609	0	0.373433131	0.390843949	0	0.11326364	0.094025835	0.086728431	0.012598246	0	0.107089744	0.163064541	0	0.12937037	0.148243645	0.00961228	0	0.012808129	0	0	0	0	0.045644952	0	0	0.047219648	0.093037885	0	0	0.04827757	0.11699117	0	0.040305407	0	0.116566081	0	0	0.112755553	0	0.033552255
2.7.1.100	0	0	0	0.449913329	0	0.169832129	0.377824709	0	0.249477887	0.694771791	0	0.423528824	0	0.260253366	0.430216416	0.406259473	0.270454861	0.55144502	0.049594145	0.450313424	0	0	0.425954124	0.438580622	0.254526849	0	0.370516005	0.422529608	0	0	0.893683719	0	0.999306231	1.041903976	0.493858676	0.43397205	0.21846828	0.1433148	0.853917442	0.643006185	0	0	0.176011782	0	0	0.571752419	0	0	0.482637296
2.7.1.105	0	0.484533164	0	0	0.348056558	0	0	0.206488499	0.035013402	0.263210378	0.457477131	0.529448876	0.088319317	0	2.139083153	0.179386357	0	0	0.177700515	0	0	0	0.182414803	0	0	0.450549344	0	0.087728501	0	0	0.542230708	0	0.221749636	0.354569993	0.101829103	0.29928566	0	0.174783421	0.050814823	0	0.120437895	0	0.429396455	0.109907196	0.644108525	0	0	0	0.712524961
2.7.1.106	0	0	0	0.270199812	0	0.044984926	0.047659527	0.050009561	0	0.037684607	0.009580728	0.018714334	0	0.05086297	0	0	0	0.012454141	0	0.011889205	0	0	0.027386492	0.020778692	0.004344839	0.007407817	0	0	0	0	0	0.030779846	0.015166962	0	0	0	0	0.000385566	0	0	0.037702286	0	0	0	0	0	0.00435572	0	0.004656777
2.7.1.107	1.609174957	1.464245071	1.189267601	0.668205837	0.262155345	0	0.090487122	1.61484096	0.456831468	0	1.511383334	0.815682872	1.215577032	0	0.302175286	0	0.534522597	1.172768762	1.515777731	1.512466727	1.462153583	0.721378683	0	0.549417505	0.456728484	0.286413951	1.294589804	0.607519445	0.300216572	0.497600319	0.357234911	1.352096671	0	0.520206044	0.204729878	1.153683718	0.590935986	0.580963545	0	1.22843587	0.640754429	0.298270189	1.208504051	1.674381104	0.656145845	0.550769603	0.721134963	0.889554111	0.591521025
2.7.1.11	0.175159807	0	0	1.871022978	1.113295718	3.761625161	0.481259168	1.818531432	0.947263408	1.495600955	2.577028594	4.445715002	0.784539147	0	0	2.943806712	0.020693871	2.803215301	0	1.219801555	2.475452055	2.820008529	7.166446332	1.010334971	2.074236128	2.649201506	3.004118425	0.438070042	0.398752731	2.174676797	2.2220369	1.962241965	3.128822463	2.615462149	3.652809784	1.696808292	4.434816081	1.791639524	0.42182821	0.622145838	0	0	0.061896627	2.909381552	0	0.700676129	2.045525855	3.062444504	0.068791334
2.7.1.113	0	0.255153417	0	0	0.349149651	0	0	0.808611239	0	0.183614859	1.335768121	0.076835323	0	0.564729104	0.358619014	0	0	0	0	0.834090712	0.909855009	0	0.218736102	0	0	1.183188392	0	0	2.170968603	0.355342632	0.529067944	0	0	0.580304044	0	0.732189597	0.455016031	0	0.353155957	0.462416808	0	0.748728042	0	0.552371406	1.130864956	0.268564041	0.809834232	0.627638084	1.16760174
2.7.1.12	0.031887643	1.339468303	1.475309196	0	0	0	0.659878571	0	0.092373656	0.290151105	1.305036837	0	0	1.136402564	0	0.795288951	0	0.155091573	0.091798429	0.268219512	0.957728003	0	0	0.126415684	0.216010292	0.873535726	0.129700091	2.343781995	1.73324919	0.665901563	0.309772178	1.304360554	0	0	0	1.059322722	0.520961412	0	0	0.078430517	0.152909579	0	0.463501418	0	1.913699803	2.18882518	0	0.733491327	1.096958302
2.7.1.13	0.026846513	0.08756652	0.031913281	0	0	0.078517911	0	0	0	0.038022393	0	0	0	0.015136039	0	0.075804777	0	0.090479149	0	0.032346002	0	0.079341204	0	0	0	0.067316262	0.076029316	0	0	0.015463152	0.068363698	0	0.037037261	0.002106594	0.060674914	0	0.024747228	0	0.066963614	0	0	0.041671634	0	0	0.047818299	0	0	0	0.066206194
2.7.1.130	1.019679443	1.785925926	0.934355918	0	0.620509288	0.968656483	0.846703063	0.803943657	0.826739383	0.425774145	1.530215135	0.584838678	1.075574587	0.110220577	0.908084485	0.505131098	0.129072668	0	0.703049902	0.225404818	0	0.186180487	0.129504743	0	0.75242662	0.01933135	0.035650869	1.558531264	0	0	0.150530464	1.063110968	0.802275688	0	0.593168955	0.909587004	0	0.207720377	1.579767419	0.813718708	0	0.752868316	0.542935538	0	1.709267029	0.797621453	0.877424892	0	0
2.7.1.144	0	0	0.303630342	0	0	0	0	0	4.056664336	0.141932194	1.252683966	0.130451133	0	1.071197534	0	0.394127836	0.001247413	0	0	0	1.041174403	1.024960954	0.708880599	0.89711558	0.157520809	1.823702593	1.020775449	1.74590617	1.606303099	0.927756034	0.896739684	1.718076782	0.092009638	0	0	0.015628286	0	0.467738811	0.626386513	2.286813403	1.514263689	0	0.496584856	0.114425367	0.700460281	0.150388893	0.775314246	1.519218295	0.988829531
2.7.1.145	0.030511493	0.058171007	0.045111152	0.050245667	0	0.035804297	0	0	0	0	0	0.023112484	0.049158736	0	0.069692623	0.027578326	0	0.016365036	0	0.054295024	0.035213298	0.014879891	0	0	0.035814931	0	0	0.002017599	0.054786049	0.01685862	0	0.001542988	0.006662949	0.04819053	0.063732818	0	0.045809633	0.021503495	0.031994459	0.021097907	0	0.036878533	0.010793647	0.032612385	0	0	0	0	0
2.7.1.146	0	0.010859319	0.021155689	0.022516282	0.000750111	0	0.024578841	0.0180207	0.012881536	0	0.014434458	0.01870736	0	0.023838879	0.014331459	0	0.000940809	0	0	0	0	0.001824888	0	0.025474128	0.006523373	0	0	0.004914097	0	0	0.011063872	0.023874125	0	0.014671435	0	0	0.003502423	0	0.023606797	0	0.007046528	0.006279187	0.02442247	0	0	0	0	0	0.019885354
2.7.1.147	0	0	0	0	0	0	0	0	0	0	0	0	0	0	0	0	0	0	0	0	0	0	0	0	0	0	0	0	0	0	0	0	0	0	0	0	0	0	0	0	0	0	0	0	0	0	0	0	0
2.7.1.148	0.846702823	0.535310811	1.214742556	0.424588812	0.642404149	0.617118101	1.137082364	0.679755908	1.325184821	1.197731501	0.723739503	1.266187821	1.183483132	1.142534627	1.42767834	0.715398919	1.164610816	0.733852956	0.715057279	0.97667452	0.705205309	1.456673139	1.080896306	0.693536364	1.218321509	1.157266871	1.242530142	0.989024199	1.042052783	0.964917714	1.266283714	0.935753126	0.997154948	1.44203377	1.145565641	0.84850976	0.60021333	0.855194737	0.54617579	0.509111892	0	1.044973098	1.012275563	0	1.365238775	0.604250033	1.166982879	0.744717142	0.700532275
2.7.1.15	1.075991045	0	2.092268179	0	0	0	1.754426141	0	1.574945966	4.200603262	2.251040598	0.071669737	0.131319903	2.657083285	0	1.051803951	0.472389699	2.668495298	0.260002685	1.152737152	2.404903635	1.061153483	0.53782814	0.942354116	2.147182428	0	0	2.498381338	2.248269229	0.856594905	1.672796873	1.056273144	0.66618346	1.482168189	1.334647476	1.690296744	0	0	0.747714708	0	1.000769358	1.735954654	0	0	1.246190115	2.195826183	0	1.029724715	0.79209236
2.7.1.156	1.850045865	2.558891134	0	0.021352715	0.449721661	0	0	0	3.70829343	4.913697094	3.161071401	2.470936038	1.535294357	0	3.329230013	2.982973993	0	1.123116541	0.355607558	1.7878029	2.105827431	2.149031809	0	3.213670716	0	0	0.521147727	2.89198517	0.488904632	2.310306228	0	0.402227373	2.314643781	3.285709359	2.416634472	1.293083767	1.700894699	0.408301291	2.912391141	1.089067093	1.182167728	0	0	1.406822819	2.154170861	3.070046369	2.997882648	1.052572547	1.231117834
2.7.1.16	0.785144058	0.399195169	0.131769204	0	0.400467401	0	0	0	0.174909376	0.479054327	0.563541676	0	0.079807503	0.045373058	0	0	0	0.723296776	0	0.119011771	0.593331652	0.639298697	0	0.069257353	0	0	0.025522632	0.15160383	0.512756099	0	0.72453601	0.288777775	0.728494713	0.601988418	0.87153432	1.033961492	0	0	0	0	0	0.289024518	0.282807443	0.342483463	0	1.336569104	0	0	0
2.7.1.161	0	0.001112499	0	0.002414162	0	0	0	0	0	0.002195749	0.000222584	1.58887E-05	0	0.001521004	0	0	0	0.001100309	0.00172743	0	0.001646297	0	0	0	0.000417386	0	0.001790103	0.002399745	0	0	0.00157225	9.24561E-05	0	0	0	0	0	0	0	0.002148678	0.001035601	0	0	0	0.001513894	0.001414701	0	0.001613863	0.013927815
2.7.1.162	0	0	0.016007808	0	0.03628704	0	0	0	0.040151507	0.00214633	0.003370274	0	0.0220965	0.18346168	0	0	0.036986557	0.031392655	0.017032824	0	0	0	0	0	0.002841448	0	0.027344508	0.034683412	0.027808017	0.033109871	0	0	0.020272829	0	0	0.015137661	0.013992968	0	0.011678216	0	0	0.030233032	0.014340719	0.043507721	0.025552839	0	0.001671261	0.015157136	0.038629688
2.7.1.164	0	0	0	0	0	0	0	0	0	0	0	0	0	0	0	0	0	0	0	0	0	0	0	0	0	0	0	0	0	0	0	0	0	0	0	0	0	0	0	0	0	0	0	0	0	0	0	0	0
2.7.1.165	0	0	0	0	0	0	0	0	0	0	0	0	0	0	0	0	0	0	0	0	0	0	0	0	0	0	0	0	0	0	0	0	0	0	0	0	0	0	0	0	0	0	0	0	0	0	0	0	0
2.7.1.166	0	0.1865182	1.240598785	0	0	0.145887784	0	0	0	0.143400389	0.393393964	0.27680848	0	0	0	0	0.099522491	0.094185059	0.050783325	0.286821144	0	0.097666756	0.100244273	0.215998864	0	0	0.183348935	0.340798507	0	0.320131686	0	0.183209493	0	0	0.068761118	0.12164059	0	0.309040886	0	0.363541581	0	0.554738418	0.130353251	0.24994569	0.330154656	0	0	0	0
2.7.1.167	1.471787411	0.440225861	2.453723012	0	1.302650233	1.071230787	0	0.481078592	0.445202814	2.415810454	4.14289448	0	0	1.151484379	0	1.545474193	1.755255726	0.146020447	0.148565218	0	0	0	0.979428832	0	1.5787938	0	1.386079616	2.900168492	0	0	1.098840938	0.392819954	1.586305125	1.10793549	1.475900241	2.269100371	0	1.071454767	2.373835152	0.290958283	0	0.382329556	1.006027243	1.237832224	3.092922783	1.744975611	0.335517133	0.407576461	1.355047196
2.7.1.168	0.222539577	0	0	0	0.110193947	0	0	0	0	0	0.363505756	0.050732207	0.018176714	0.15017235	0	0.075700992	0.504341417	0	0	0.077137703	0	0.080346289	0.022975171	0.18573519	0.045424132	0.658030751	0	0	0	0	0	0.060772611	0	0.154711974	0	0.054965653	0.064286158	0	0.019648098	0	0.189123555	0.180027408	0.287316815	0.167655814	0.12847162	0.075928854	0.28003069	0	0
2.7.1.169	0.000552656	0	0.00116173	0.001464557	0.000364127	0.000659697	0.002402076	0.001407196	0.000589327	0	0	0.000398827	0.000458393	0.000923614	0.001565536	0.002118831	0	0.001442058	0.000524326	0	0	0.002522128	0.000156727	0.002343168	0	0	0	0.001870354	0	0	0	0.001410705	0.000750483	0	0	0	0	0	0	0.000704056	0.001948203	0.000104698	0	0	0	0.001776154	0.00035117	0.001031239	0.01346044
2.7.1.17	0	0	1.724216856	1.630219146	0	1.484643024	0	0	2.254240163	5.084276885	0.482178432	1.446377786	1.8544006	0.057984033	0	2.948049612	0.405876598	0	1.299409278	0	0.651071694	0	0	1.734045046	0.578524534	0	0.391751543	0.259529653	0	4.559471816	0	1.863589313	0	0	2.980543467	2.265755513	0	1.485251415	1.36539494	1.424485585	1.0340309	2.114495182	1.763488648	0	2.857445064	2.501411587	0.398142472	3.128204907	2.061238877
2.7.1.170	1.206403242	0.274354654	0.4341806	0.136641066	0	0.656616137	0.469361372	0	0.064451309	0	1.372650163	0.308624538	0	0.709775527	0.517565268	0.735487776	0	0.417086146	0.486264106	0.097576118	0	0.96243777	0.253396374	0	0.041541684	0	0.820899807	1.295766083	0	0	0.706725294	0.234114471	0.070139558	0.038361746	0	1.438341816	0.194863313	0.652843418	0.569151277	0.57845493	1.107124026	0.687118594	0	0	1.13164546	1.732572408	0	0	0.358740799
2.7.1.19	0.558663291	0	0	0.158257111	0.229483982	0	0	0.567806991	0	0.070286148	0.21670196	0.131228548	0	0.547454796	0	0.25274958	0	0.246195451	0	0.632519612	0.206601755	0	0	0	0	0.459880287	0	0.611312201	0	0.051419963	0.799581907	0.54987642	0	0.169633392	0	1.199539812	0	0	0.219608596	0.142549531	0.506154419	0	0	0.45545044	0	1.189431392	0.552083655	0.167182818	0.278687528
2.7.1.2	1.371372705	0.122652272	0	2.247872835	2.032617787	1.13051604	1.544896803	1.310029123	0.756312764	5.458712809	0.831419778	0.664768922	1.315978735	1.157667996	0	1.137375093	0	1.930720786	2.544399395	1.317315878	2.804549069	1.307094236	2.826760545	0.893573624	1.281014278	0.813154332	0	1.386127564	0.346597844	2.355911703	2.431169396	0	0	1.436391242	2.542799888	0.708321956	0.992077943	0	0.222066067	1.20490259	3.458304806	0	0	0	0.020981708	0	1.027970218	0.689807784	0
2.7.1.20	1.23616092	0.491245298	0.205921295	0	0	0.188779814	0.100849911	0.016686883	0	0	0.732904433	0.321653273	0	0.518106366	1.245826381	0	0	0.183555341	0	0	0	0.273094719	0	0.789967812	0.280378056	0.084014641	0	0.257200185	0	0	0.204391527	0	0.533393634	0	0.365604744	0	0.422022141	0.430834341	0.275397064	0	0	0.232965146	0	0.016481793	0.614344324	0.129132059	0	0	0.299187253
2.7.1.21	0.564584316	0.307824548	1.340582102	1.359788701	0	1.018863293	1.299721196	1.101157292	0.090778001	0.615848012	0.384643855	1.139474705	1.172150712	0	0	0.027714438	0	1.149423576	1.423392694	0.351639884	0	0.070113683	0.816488811	0	0	1.151018874	0.863593131	0.706338095	1.786518405	0.727624577	0.885018636	0.290842335	0.443332373	0.72470247	0.468861071	0.351851442	0.958659714	1.299605768	0	0.404030833	0.238957532	0.21502473	0.99133932	0.907635618	0	0.733526338	0	0.130951861	0.410585879
2.7.1.23	0.981527452	0.996102674	0.900381237	0.734381971	0.940693802	1.069237689	0.901610562	0.956297247	0.955060411	1.071168202	1.073186475	0.974037827	0.924699353	0.995377473	1.010664656	0.988586342	1.049700698	0.844496345	0.890693908	0.878356043	1.002311767	1.094441617	0.957699252	1.099093529	1.025940928	0.90907099	0.994256615	0.896707003	1.010407863	0.990691199	0.939676933	1.110475326	1.042828113	1.020863785	1.081895369	0.860138069	1.063393718	1.059644702	0.849339447	1.004104607	1.093638851	0.875845448	0.89387175	1.06117295	1.038240133	0.960833503	1.02692607	1.064185559	0.893014368
2.7.1.24	0.888001296	0.881875306	0.979671768	0.808724708	0.949801882	1.100736603	1.218185226	0.786806855	0.733951646	0.774641805	0.962644467	0.823058122	0.792290588	0.6791339	0.153108127	0.926935823	1.109871282	0.793015473	1.103099939	1.00133281	0.859982323	0.626205081	0.772271025	1.088033651	0.813225879	0.836733236	1.182585609	0.802765272	1.079146378	0.92214918	1.098496542	1.180312318	1.053191235	1.102928308	1.159427635	1.036872702	0.788566988	0.939713139	0.887682144	1.102744084	0.74671931	1.168161324	0.604403557	0.804040843	1.116779556	1.192428461	1.247554014	0.89427096	0.850457925
2.7.1.25	0.363411939	0.464945235	0.665383941	0	0.452964388	0	0.40761146	0.065435847	0.39323561	0.946929761	1.952401024	0.465625614	0.246559419	0.358301294	0.023771578	0	1.494666336	0	0	0	0	0.685148419	0	0.032713624	0.289930572	0	0	1.516706727	0	0.500263945	1.75060416	0.843260506	0	0	0	0.465109649	0	0	0.555829993	0	0	0	0	0.699843787	1.225112368	0.02572577	0	0.591530426	0
2.7.1.26	1.527164363	1.707811618	2.303877672	1.884991561	2.489101088	2.426060288	1.251409907	2.434375134	2.449950358	1.926171498	1.463394304	1.717466761	2.333674449	1.914548151	1.945614864	1.607505415	1.763211754	2.128591476	2.023575419	2.205977498	1.765659481	1.708773807	1.850091692	1.547192069	1.982990781	2.239192042	2.240112026	2.274874211	2.086508137	2.259249196	2.255325332	1.960875524	1.565965947	1.468797013	1.311219418	1.648588166	1.818934696	2.125031497	1.527651205	1.554637802	2.231941244	1.62244187	2.279723324	1.615601376	1.894480764	1.534108559	1.992232926	1.531087958	2.105668745
2.7.1.27	0	0.02151392	0.00291159	0.067186831	0	0.058220656	0	0	0	0	0.025125963	0	0.061865034	0.037259602	0.060971686	0.005923122	0.033501141	0.043340867	0.044994823	0	0	0.03180199	0.021645574	0.008532218	0	0	0	0.028274933	0.02379388	0.065162137	0	0.03425174	0.00781987	0	0.018538276	0.006065862	0	0	0.061597057	0.053767928	0.020081773	0	0	0	0.057080258	0.129487965	0.005669717	0.003168662	0
2.7.1.29	0	0.514147949	0.201021845	0.638161444	0.421496188	0.044037912	0	0.50292359	0.386701903	0.800144606	0.480681574	0.410485553	0.141445658	0	0	0.165105203	0.191250199	0.522691187	0.697230799	0.332543476	0.880258289	0	0.066297209	0	0.093897485	0.093082542	0.044414492	0.569349719	0.002742096	0	0	0	0.303376602	0.42394351	0.464892678	0.590612927	0	0	0.160067311	0	0.134198127	0	0	0.443967051	0.637585877	0.434484165	0.049567947	0	0.176806223
2.7.1.3	0.002534568	0	0	0	0.001202998	0	0.001861879	0.002497079	0	0	0.005971285	0	0	0	0.002832793	0	0	2.35026E-05	0	0	0.000248207	0.002513129	0.00040919	0.002055594	0	0	0.000301344	0.001896678	0	0	0.001646082	0.000652545	0	0.002470871	0.001340128	0.000905129	0.003219202	0	0	0	0	0	0.001511682	0	0.0114542	0	0.000343387	9.60582E-05	0.00174465
2.7.1.30	0.498697939	1.597841692	1.579556418	1.775138762	0.306298889	0	0.020817034	0.372926858	0.943938774	2.828128294	0.386358931	0.538632654	0	0	1.626325292	2.12520268	0	0.943927051	0.253702665	1.003941745	0.685960445	1.851330303	2.705414291	0.023557512	0.347792978	0	0.166267921	1.955621623	0.897821853	1.386263124	0.821238273	1.795107419	0.876775728	1.042143666	2.041297911	0.462781365	0	0.015289712	0.34417399	0.62691744	0	0.823836037	0.652665328	0.706958693	0.196985839	1.397132848	1.189269829	2.205569794	0.654909597
2.7.1.31	1.399050203	0.601611949	1.384179375	1.595544117	0	0	1.690662178	1.530598519	3.05422931	0.576058081	1.06354854	0	1.337243167	0.042198461	0	0.162627481	0.868280272	1.013044863	1.451993402	0.893422918	0.826466009	0	1.588709684	0.357430781	1.780066932	0.190141663	0.25402778	2.484798921	0.905095059	1.350560718	1.405786579	2.087500796	1.527233719	0	0	1.31356023	1.031364049	1.766489039	0.678283606	0.908869629	0.496616804	1.466091117	0.925308175	0.721912588	0.622079671	3.307917949	1.233612277	1.336747008	1.752661161
2.7.1.32	0	0	0.05743401	0	0.012216529	0	0.005014168	0	0	0	0	0	0.013206543	0	0	0	0.057074203	0.035500706	0	0.02659697	0	0	0.007668402	0.052406176	0.017291816	0	0.02823322	0.010426566	0	0.050988068	0	0.02542465	0	0.018103254	0.047584744	0	0.061575224	0.056202229	0.029917086	0	0.028066562	0	0	0	0.020839915	0.051559098	0.124245054	0.071151693	0.04137353
2.7.1.33	0.621610554	0.541406959	1.238310353	1.296685602	1.137339008	0.139858258	1.893143582	0.779295456	0.792059068	2.00500482	0.696504397	1.802228574	1.717023255	0.599084396	1.317967896	1.657770542	1.259103975	1.689964699	1.3176759	0.759982226	0.870476359	1.602103123	1.406761022	0.648965795	0.955350353	0.567260398	1.072661835	1.115906889	0.584404672	0.798083904	1.292699913	1.535143411	1.480762744	0.67472018	0.669269023	0.645889926	2.258128555	1.465090904	0.628890791	0.605593125	0.590593947	1.133860159	0.648032751	0	0.50272425	0.994981496	1.157828641	1.446312561	1.656976199
2.7.1.35	1.236412925	0.145396672	0.184455918	0.413757804	0	0.74876408	1.539638657	0.24375109	1.56607797	1.250458006	0.575925927	0.284664652	0.803852397	1.141147721	1.108329751	1.634149595	0.634859631	0.225207493	0.769338265	0	1.135929212	1.644445439	1.266678883	0.646002724	0.873171761	1.147894635	1.83489497	1.280885928	0.423861087	0	0.065607598	2.001470651	0.825313486	1.513341541	1.299950424	1.337305327	0.809000165	0.708553954	1.270517023	0.330255653	1.013825822	0.549216462	0.114458663	0.090259096	0.512607044	1.601051618	0.68827821	1.101426426	0.512624272
2.7.1.36	0	0.418460056	0	0	0	0	0.176806833	0.108300931	0	0	0	0	0	0.461887932	0.457799026	0.275108356	0	0.307071356	0	0.197606554	0	0	0	0	0.501578976	0.895356282	0.301958966	0.159244871	1.249855591	0	0	0	0.51055532	0.24179702	0	0	0.195095743	0.386903675	0	0.297209768	0.972000788	0	0.202025077	0.363523918	0.411995443	0.070776541	0.067892409	0.51611433	1.188544733
2.7.1.37	0.050670907	0.018907179	0.015201561	0.156652361	0.102370053	0	0	0	0.142427106	0.05936205	0	0.211962418	0	0.678366327	0.2074898	0	0	0.043024772	0.128478337	0.01472276	0	0	0	0.116684263	0.026352496	0.088882129	0.05553301	0.187244176	0	0	0	0	0	0	0.132622252	0	0	0.051592365	0.686289992	0	0	0	0.119447707	0.000435768	0	0.102697002	0.138280353	0.134716422	0
2.7.1.39	0.695712282	0.578183051	1.039498818	0.918623411	0.261868014	0.325663761	0	0.377388749	0	1.803112246	0.351628547	0.572622258	0.560132084	0.480845399	0.186442344	0.629833212	1.275815322	1.412247506	0.101920648	0.907414674	0	1.468958367	0.81460283	0	1.319256519	1.792474391	0.153867673	0.789793379	0.051895265	1.305115786	0.325866469	1.454460841	0.484465685	0.264591135	0.25930419	1.156762722	0.907539593	0.522979797	1.425379619	0.36455573	0.23698765	1.364952821	0.24267892	0.578000967	0.188350898	0.652552787	1.062469698	0.312137926	1.565851676
2.7.1.4	0	1.136576838	0.909432444	0.966131371	2.130641705	0.581650444	0.787224811	1.204891514	0.964559756	1.905448295	2.604460242	2.428769268	2.431770445	2.196023686	1.009548984	0.91026519	0	1.989993985	1.200519985	0	1.252262496	2.671183821	1.445143821	2.585850468	1.512647397	0.688542889	0	0.859642939	2.404668682	1.074560505	0.42846828	0.637161182	0.21134717	1.747898245	1.093221856	1.736887094	0.764043988	0.166444506	0.158142623	1.715488499	1.021112588	1.434515947	2.039905927	0	2.828687639	1.555365036	0.432436725	0	0.855425018
2.7.1.40	1.433377424	0.368504599	1.326387747	1.859359266	0.958247433	0.561724416	0.2233887	1.493364774	0.632065574	0.186520638	1.129361422	0.966284399	1.185455961	0.759644485	0.9961253	1.002454177	0.860351377	2.318808566	0.874128119	1.327181427	1.37519375	1.165502263	1.326916654	0.130870036	1.7801974	0.591385179	1.582014541	2.428555228	1.537727912	0.383467311	1.590521636	1.61943588	0.144046887	0.935742049	0.741190984	2.045071241	0.284791464	0.639605921	1.562334268	1.172526468	1.789980952	0.971640253	1.539221819	0.429701791	1.676680739	1.029010734	1.855352417	1.63117267	1.855623101
2.7.1.41	0	0	0	0	0	0.012626746	0.014102761	0	0.030127049	0	0.005703826	0.024258943	0.02831192	0	0	0.023932934	0	0.015074921	0	0	0.020491608	0.005528177	0.026557688	0	0.005691917	0.000604703	0.011378804	0.010521625	0.028817276	0.033151707	0.00209335	0.005294622	0	0	0	0.023075862	0.012904145	0	0.010233172	0	0.005163043	0	0.026218459	0	0	0.026791437	0.026472932	0.016729302	0.004818925
2.7.1.45	0.517669699	1.055034164	1.057745759	0.194813002	0	1.270487977	1.545945736	0	2.280710869	2.193118349	0.910715381	0.798242625	0.991314799	0.118005511	1.031892718	2.03684512	0.202008642	1.592411994	1.722327651	1.316815534	0	1.028391514	0.215131965	0.442814848	0	0.534043292	0	0.293731087	1.613403238	1.50178473	1.339043224	1.536240392	0	1.825742999	0.734787773	1.031799481	2.529405299	0.610852809	0.613175559	1.036585321	2.056445965	0.516695911	0.0457176	0	0.855951155	2.17864895	0	0.67564029	0
2.7.1.46	0	0	0	0	0	0	0	0	0	0	0	0	0	0	0	0	0	0	0	0	0	0	0	0	0	0	0	0	0	0	0	0	0	0	0	0	0	0	0	0	0	0	0	0	0	0	0	0	0
2.7.1.47	0.080228725	0.031246429	0	0	0	0.013085198	0.024660486	0	0	0.124613774	0.123960419	0.012909911	0	0.115897826	0.058286755	0.029172362	0.064599827	0	0.007500355	0.100625412	0.008391943	0.079089423	0	0.121972292	0.092531574	0	0	0.09936879	0	0	0.042927501	0	0.071954645	0.120088637	0.03339462	0	0.091980224	0.003265033	0	0.108986483	0	0	0	0	0.132526662	0.047264723	0.089411669	0	0
2.7.1.48	0.967714577	0	0.585366174	1.495868494	0	3.096759781	2.042448638	0.422008537	1.695391311	0.345514115	0.153410359	1.8706	2.071622544	0.353551854	0	2.4880599	1.021182754	2.774260059	0.589179831	1.409886282	2.132301967	0.690393927	0.519403354	0.075394941	1.002338316	1.415840752	0	1.223512903	0	1.500544896	0.654004757	0	0.103065267	1.631926555	0	0.613833	1.900507083	0.998861762	0	1.268450494	0.433946143	1.861981298	1.463533869	1.83615291	0	1.881970353	1.696378748	0.043422795	1.659738678
2.7.1.49	4.003701394	0.401335805	3.50746463	0	3.928687525	0	3.425010445	0	2.559531497	3.52881221	5.209572782	0.95469709	3.519210583	2.612053046	0	0	0.655185164	4.468916419	4.956977045	5.17368654	0.93911218	3.685866514	0.565364975	0	3.80812606	3.579372398	1.316058362	3.096432574	3.818813427	0.017426735	0.842373879	2.48290119	2.136623551	4.188026176	1.0379544	4.769021654	1.944107341	2.989476726	2.522525306	0.554304809	0	0.077709193	1.864774973	0	5.32469082	3.698683065	0.069678693	1.840881163	3.384175977
2.7.1.5	0.189870564	0.652201688	0	1.400950008	0.0486451	0.333530786	0	0.569050394	0.697449351	0.069740973	0	0.865400374	1.301827012	0.384141003	0	0.476372813	0.610624803	0.59560988	0.673173651	0.420013706	0.645176167	0	0.838006839	0	0	0.942486118	0	1.073547739	0.08902917	0.519477474	0.020310649	0.790981117	0	0.399545729	0	0.400312787	1.052640488	0.712867944	0.794706219	0.901738629	1.282371854	0	0.592682128	0.002449632	0	0.660119901	1.084502962	0.695893355	0.282438716
2.7.1.50	0.604001865	1.465325225	0.889836904	0.044687339	1.106594841	0	0.314662823	0.849444303	0.971603395	0.94626542	0	0.247233537	0	0.204438457	1.740905211	1.536174076	0.443499883	0.710260767	1.175201551	0.298591921	0.769250155	0.608869758	1.64047698	0.261196227	1.049862512	1.322086945	0.015266881	0.751558126	0.191628146	0.490507091	0.528328955	1.247232093	0.416104327	0.148270513	1.244873454	0.750821063	1.004136631	0.421387853	0	0.967900732	0	1.105810709	0.427906877	0.81992116	0.007627476	0.061330889	0.754706713	0.71084581	0.800597713
2.7.1.51	0.518318971	0.084653335	1.309025667	0.564160125	0.822153519	0.034260214	0	0	0.233987125	0.200133156	0.465827646	1.262750179	1.299519694	0	0.297508517	0.945875139	0	0.493148355	0.483915886	0	0.671476055	0	0.441847812	0	0.234441856	0.485667992	0.050960157	0.588907336	0	0.006856906	0.579264589	0.625707036	0	0.291332133	0.398007112	0.104654773	0.232815764	0	0.701842132	0.72938518	1.043517279	0.299828772	0.09426184	0	0.382419109	0.766971604	0.152260657	0.262919269	0
2.7.1.52	0.042128087	0.009713266	0	0	0	0	0	0.03888057	0	0.010322615	0.026345316	0.01732149	0.033077495	0.03717475	0	0.177793647	0	0.008260599	0.038629778	0.041190454	0	0.029997577	0.004181902	0	0	0.037127476	0.025715432	0	0.0124857	0	0	0	0	0.012944738	0.010400869	0	0.003508884	0	0.034146126	0.041706703	0.039084542	0	0	0	0	0	0.009101507	0.0098168	0.031255264
2.7.1.53	0.437694809	0	1.483988209	0	0.432575528	0.379813621	0.689743503	0.212874867	0.321460039	1.321988458	0.186575171	0.501848419	0.487734454	0	0	0.661186608	0.056973856	0.205607269	0.062959164	0	0	0.157353977	0	0	0	0.360282641	0.412210359	0.912700545	0	0	0	0.520316998	0	0.904520979	0	0.145794077	0.19506271	0.044051102	0.307896967	0.622783946	0.024616901	0.40609228	0	0	0	1.442371619	0.174326883	0.361182053	0.318653153
2.7.1.55	0.28240391	0	0	0	0.142381296	0	0	0.033984649	0	0	0	0.192264661	0.001295095	0.207392437	0	0.343055384	0.090723004	0	0.124878929	0.054666988	0	0	0.200888174	0.122081302	0	0	0.066293842	0.158913955	0.001655049	0.202068995	0	0.286620195	0.006027851	0.088663191	0.018721429	0.038874211	0	0	0.102798386	0.372866541	0.053380166	0	0.053293006	0.196280952	0.174700625	0	0	0.227907453	0.093232865
2.7.1.56	0.546894296	1.942643783	1.703495152	0.058819534	1.002292294	0.462232871	2.303894716	0.130289953	3.003291608	1.624811562	0.297419896	0	0.894678871	0.218788171	0.60754813	0.456376614	0.867317223	1.264978611	0.418634148	0.267377755	0.184466404	2.279913002	1.903043928	1.909489809	1.325068203	0.36637154	0.491154804	0.31338284	2.487765126	0	1.29077157	2.005249116	0	1.462594305	1.010514896	0.806111099	1.64425752	1.246585715	1.566315693	1.281876523	1.248581362	0.338010793	0	0.934327079	0	1.00809358	1.329627202	0.423145826	0.778927742
2.7.1.58	0.008751867	0.354068334	0	0.039378067	0	0	0	0.512423837	0.272342686	0.677273084	0.852129513	0.030969856	0	0.209311444	0.176454509	0.46243249	0	0.604868135	0.132540499	0.311473208	0.208780986	0.349417926	0	0	0.524349352	0.306663094	0.455040164	1.117814651	0	0.967813053	0.505573728	1.327975392	0.186638605	0.31943773	0	0.552049603	0	0.040502229	0.538939479	1.07441949	0.316916657	0	0	0	0.94650821	1.950355537	0	0	0
2.7.1.59	0.09247191	0.227931141	1.071934032	0	0	0	0.455697105	0.088282677	0	0	0.017257407	0.202396774	0.175230839	0	0	0.368463978	0	0.343667741	0	0	0	0.202238772	0	0	0.43895968	0	0	0.824707293	0.383211721	0.633887163	1.265601817	0.727873761	0	0.576721713	0	0.976845072	0.103470891	0	0.009605096	0.53903728	0	0.955207955	0	0.266271295	0	0.733962666	0.615826024	0	0.153563925
2.7.1.6	0.420060257	0	0.712607691	0.498281351	0.539986189	0.95717897	0.50318126	0.581568708	1.754148322	1.158269471	0.221037364	0.856232061	0.348172329	1.375094125	0	0.782186028	0	0.728283897	0.371257255	1.226324015	1.178606302	0.693725287	1.288507763	1.891284356	1.675451545	0.402873135	0.744984059	1.511736349	0.960885469	0.560793504	0.872353989	0.959271124	1.059340649	1.362806734	0.809311371	1.094890363	2.173908256	0	1.675983056	0.69589422	0.574956789	1.002872696	0.508892354	0.892536575	0.608087272	0.856775888	0.026905109	0	0.437742313
2.7.1.60	0.59332691	0	1.390231664	0.242774737	0	0	0.411536905	0	0	0.065370166	0	0	0.560511067	0	0	0	0.058872096	0.781796453	0.628814967	0.789547196	0.50535114	0.421564968	0.103885525	0	0	0	0.100373919	1.079630727	0	0	0	0.781102793	0.380348537	0	0	0.861417641	0	0	1.20448982	0.863758766	0	0.628750671	0	0.019049865	0.388329651	0.532832645	0	0.32613552	0
2.7.1.63	0	0	0.177536719	1.288541778	0	0.027828282	0	0.071912228	0.165300411	0.184822838	0.203750003	0.36878374	0	1.151131478	0	0.385591546	0.018466439	0.378297927	0.018373368	0.289533789	0	0.286360474	0	0	0.704752238	0	0	0	0.323954084	0.010822767	0.322985871	0	0	0	0	0.321856469	0.152756569	0	0.361115865	0.356190847	0	0	0	0.210401782	0.491919865	0.272852184	0	0	0
2.7.1.65	0	0.000238772	0.001457629	0.001036377	0	0.000605321	0	0.00062734	0.002033675	0.001401873	0	0	0	0	0.00121102	0	0.001897178	0	0.000225232	0.000264483	0	0.00035307	0.000903361	0	0	0.000283324	0.001167319	0.001088443	0.000215582	0.002002787	0.001714505	0.000879608	0.002113407	0	0.001338981	0.00204523	0	0.001234934	0	0	0	0	0.001373808	0.0017471	0	0	0	0	0.013334097
2.7.1.66	0	0	0	0.018437751	0.011116214	0.021000555	0.007836107	0.012561719	0	0.046771561	0.081109472	0	0	0.002646379	0	0	0	0	0	0	0.002036338	0	0	0.039398613	0	0.008713118	0	0.009820401	0	0.027908884	0.007076905	0	0	0	0	0.045594162	0	0.005391213	0	0	0.031416542	0	0	0.020996535	0.102753093	0.021508765	0.025205932	0	0.015720445
2.7.1.69	0	11.85544984	10.29207654	0	13.36003801	0.074581212	26.33608214	42.12960561	58.86533804	0	8.093359012	0	0	0	15.68415762	5.707866717	0	19.6451497	26.09314863	32.00102905	0	30.4489759	15.86119228	0	0	25.45664767	18.85486027	0	39.13092921	0	0	44.99720661	0	11.392622	0	27.20922678	0	0	0	4.786046019	44.18995827	0	36.21443639	0	25.15172066	57.61036999	0	18.69713303	9.66488031
2.7.1.71	0.892688306	1.496041704	0.572935812	2.456605399	2.066213979	0.043144107	0.511733056	0.376041995	2.080765062	0.197154983	0.774135167	0.384267565	0.451829184	1.879963259	2.694101248	1.873507482	1.771861274	1.073704614	1.938390533	2.038342439	0.837436162	1.806589457	1.092948268	1.671552889	1.960955548	0.958854104	2.426010345	1.63977083	1.419588445	0	1.736986275	0.837750722	0.623470488	0.983196313	2.365202348	0.783099291	0	0	1.462337909	0	0.258345346	0.563826896	0	0	0.27974259	1.630081827	2.103067519	2.263591716	0
2.7.1.72	0	0.029771035	0.023225167	0.03520809	0	0	0.032251187	0	0	0	0.029247524	0	0.01572851	0.016600202	0.012969579	0	0.007204367	0.009177263	0.035640297	0.016600318	0	0	0	0	0.004806031	0.017619434	0	0	0.002169506	0.009659392	0.021818459	0.015210849	0.033022285	0.029363435	0.005041592	0	0	0	0.01311251	0.004957558	0.004284528	0.003962128	0	0	0.004206723	0.005640878	0.02128043	0	0.047124255
2.7.1.73	0	0.367246416	0	0	0.573444328	0	0.035759302	0.509236244	0	0	0.367322299	0	0	0.277377344	0	0.012720914	0.40184549	0.072514077	0.03561394	0	0	0	0	0	0.424974987	0	0.793118326	1.309466455	0	0.40684511	0.772788267	0.368695101	0.05321374	0.246094744	0.214568532	0.458236046	0	0.215060604	0	0.254959664	0.589020562	0.077053666	0.44006824	0.56852453	0.213341196	1.185913612	0	0.578118618	0.008761272
2.7.1.74	0.000394732	0.000489733	5.45477E-05	0	0	0.000277619	0	9.36491E-05	0.000325794	0	0.000445182	0.000206419	0	0	0	1.84349E-05	0	0.000563189	0	1.07832E-05	0	0	0.00053605	0.000295427	0	0	0	0	0.000195461	0	0	9.09996E-05	0	0.000103351	0.000569795	0.000346237	0	0	0	0.000178951	0	0	0	0.000546585	0	5.76722E-05	0.000149991	5.07537E-05	0.000126636
2.7.1.76	0.065474169	0	0.014667141	0.048293466	0.055266748	0	0	0.013150417	0	0.032459184	0.064483601	0.015217392	0	0.027117995	0	0	0.002312185	0.138196425	0.228974762	0.148671566	0.084947338	0.013651572	0.054911136	0	0	0	0.078687856	0	0	0.017039991	0	0	0	0	0	0	0	0.052907237	0	0.073643293	0	0.016215019	0.056306403	0.002858759	0.063542894	0	0.043780892	0.050854081	0.244916523
2.7.1.82	0	0	0	0	0	0	0	0	0	0	0	0	0	0	0	0	0	0	0	0	0	0	0	0	0	0	0	0	0	0	0	0	0	0	0	0	0	0	0	0	0	0	0	0	0	0	0	0	0
2.7.1.87	0	0.311041585	0.15948487	0	0.078229704	0.065216391	0	0	0.072047693	0.04638521	0.078442454	0.081930015	0.097866765	0.065234536	0.113083808	0	0.031823916	0.060840323	0	0.009060597	0.124367586	0.107385021	0	0.052829508	0.073028093	0.032217167	0.023789609	0.164282393	0.012412703	0.104919138	0.110204441	0.269061023	0.081664769	0.025361938	0.098966414	0.204163222	0	0	0.090528687	0.00631335	0.109467205	0.061808003	0.018245488	0.119720594	0.076351332	0.381298853	0	0.081829979	0.085774496
2.7.1.89	0.624709228	0	0	0.470968768	0.299359704	0.293919633	0	0.318295348	0.466870782	0.520250116	0.396901242	0	0	0.412613313	0	0	0.265829467	0.170293979	0.11423675	0	0	0.471996056	0.418842494	0	0	0	0	0.705924543	0	0	1.546351088	0.449712257	0	0.542704794	0.005654533	0.755345849	0	0.286099462	0.437268008	0.781277383	0	0.142511673	0.093550893	0.419092129	0.437988515	0.729389153	0	0.031313884	0.266636842
2.7.1.90	0	0.055038045	0.25061627	0.220259394	0.317705192	0	0	0.640651717	0.512825343	0	0	1.246100665	0.479759318	0.606254065	1.445743898	0.089844012	0.411040994	0	0.099142956	0	0.466910573	0.220242847	0	0.236257949	0.441228967	0	0	0.390441704	0.427078297	0	0.347088179	0	0	0.002532794	0.088286439	0.17357902	0	0.318768751	0	0.115243989	0.131879714	0	0.525894069	0.146954992	0	0.038935536	0.731147231	0.245533665	0.542087309
2.7.1.91	0	0	0	0	0	0	0	0	0	0	0	0	0	0	0	0	0	0	0	0	0	0	0	0	0	0	0	0	0	0	0	0	0	0	0	0	0	0	0	0	0	0	0	0	0	0	0	0	0
2.7.1.92	0	0.508467536	0.074417595	0.858154952	0	0	0.138292921	0.481346604	1.603254729	0.484966982	0.252836155	0.451867783	0	0.242748188	1.015333	0.545864563	0	0.75042556	0.950709583	0.562732432	0.352419662	0.399173171	0	0	0.522483476	1.095941785	0	0.77228389	0.907891904	2.182239617	1.529152516	0	0.445248759	0	0.576452617	0	0	0.188568043	0	0	0.210665966	0	0	0	1.113682171	0.300144391	0.616447407	0.462836239	0
2.7.1.95	0	0.096238723	0	0.357345184	0.3630981	0.077881826	0	0	0	0	0	0.146095121	0.040669814	0.390229083	0.106997597	0.293087738	0	0	0.068511337	0.23551715	0	0	0.808678472	0	0	0	0.170661173	0.201785028	0.248695791	0	0.199329187	0	0	0.138638425	0	0.336584839	0	0.300251558	0.111458087	0.365864407	0	0.19751431	0.407989034	0	0	0	0.210895452	0.075697436	0
2.7.10.-	0.894255617	0	0.027303634	0	0.089805694	0.885735416	0.609780294	0.733765339	0.421139814	0.045261501	1.382969504	0	0.239688709	0	0.377375729	0	0	0.460574385	0.71746196	0	0	0	0	0.109491557	0.38421524	0	0.968162733	0.181254877	0.495178584	0.595878629	0.92240991	0.860034801	0	0	0	1.706940622	0.47035908	0	0	0	0	0.619929219	0.38313069	0.734853417	2.221380107	1.426748431	0.317678956	0	0.091727774
2.7.10.1	0.411549461	0	0	0	0.08884015	0	0.188327621	0	0.124527524	0.143077938	0.47263689	0.006472714	0.098086106	0	0.064677947	0.082765287	0.131315748	0	0.277640177	0	0.207876572	0	0	0	0.033003408	0	0.069513008	0.203959817	0.013914645	0	0.021071653	0	0	0	0	0	0.10427654	0.210035969	0	0.115698396	0.190241258	0.223628023	0	0	0.590773705	0	0	0.06040849	0
2.7.10.2	0	1.095987157	0.209486092	0	0.232367748	0.341380603	0.344574488	0.085780387	0.042777274	0	0.370252684	0.344420406	0.259676668	0	0	0.316497194	0	0	0.277269551	0.180924877	0	0.274075654	0.135292892	0.274727035	0	0.131778366	0	0.116807429	0	0.273138345	0	0.313295821	0	0.332753865	0	0	0.238944186	0	0.245178342	0	0.288891948	0.175291084	0.081981885	0	0.668463445	0.090224966	0	0.085083432	0
2.7.11.-	0.773324162	0	0.683687474	0	0.773054588	0.457525028	2.378348472	2.187524107	3.2076961	1.803205965	2.416136163	0	0	1.385508501	0.151594973	0.204967665	0	1.583158798	2.271773942	1.690710077	0.056090855	1.460933632	3.089766749	3.612699223	0.265883903	0.769984296	0	0	1.375545097	3.202589108	0	0.642010153	1.567762569	0.173363241	3.094226604	0	3.146372159	0.447964011	0.60340356	1.545772153	2.009773076	1.407449392	2.418342705	2.413897867	0.983183587	1.13220764	1.19770362	3.258178515	1.683396531
2.7.11.1	2.516020598	2.262665142	2.401358242	1.048807874	1.303165621	2.09588898	3.449322694	1.276241537	2.830573348	0.952039061	3.914248357	1.201592007	1.06604069	3.695824054	2.924939574	0.70245824	1.186058875	1.092844453	3.758159573	1.896170309	3.926372904	2.326316082	3.370575284	2.750909115	3.01063461	2.01156051	1.453689755	0.856776392	0.807054742	0.596205548	0.483010988	0.120678805	4.576925125	1.714508006	4.061239592	0.861756632	2.363687522	2.809705949	1.477493838	2.874133872	1.314456982	1.730774128	0	0.132207078	1.96067603	2.572963919	1.692132144	0.983478065	2.41903053
2.7.11.17	0	0.00760212	0	0.007514043	0.011955306	0	0.011229136	0.003042454	0.008707528	0.012317077	0.031127571	0.000705354	0	0.000178141	0	0.011765094	0	0	0	0.004038362	0.003386862	0.004942429	0.009225221	0	0.008625154	0.003717089	0.012450238	0	0.007773652	0	0	0	0	0	0.007227454	0.007067266	0	0.005969211	0	0.008785017	0.003783443	0	0.002019214	0	0.0349203	0.008143536	0.000551814	0.004641564	0
2.7.11.5	0.869248348	0	0	0.535163737	0	0.865800502	0.398356582	0	0	0	1.728699573	0	0.362338158	0	0	0	0.424405581	0.318306965	0	0	0.067014956	0	0.895808364	0.525241652	0	0	0	0.367591151	0.600493053	0	0	1.91298359	0	0	0	1.698887283	0.289071868	0	0.849222791	0.460202068	0.434184685	0	0.175174476	0	1.431141045	1.541512956	0.129617241	0	0
2.7.13.-	0.415928303	0	0	0	0	0.152887381	0	0	0	0.502065298	0.291788486	0.231746185	0	0	0	0.064633519	0.438210932	0.531391687	1.017154954	0.643710176	0.703511099	0	0.040449935	0.537348459	0.406022157	0.724495772	0	0	0.400962271	0	0.314049903	0	0.057459149	0	0.1099493	0	0.082701076	0.125116521	0	0.301543168	0	0.267175209	0.672177936	0	0.230665531	0.094124011	0.202969151	0.607074427	0.293820077
2.7.13.1	0	0.043428654	0	0.024437116	0	0.058636836	0.078016502	0.071281911	0	0.100916039	0.035378938	0.032546862	0.072501631	0.079591581	0.046558445	0.0653601	0.004645569	0	0.026331018	0.023496211	0	0.037321321	0	0	0.053308093	0.04245603	0	0	0	0	0	0.052374982	0.00018136	0.096297582	0.081586693	0.116383206	0.097666041	0.041163003	0.011649613	0	0	0	0.065469277	0	0.153461375	0.475169881	0	0.042589849	0
2.7.13.3	4.733279586	18.30488328	9.407611771	15.85866455	15.08473792	0	0	0	0	10.7123772	18.68435504	18.06478508	3.585600812	0	0	0	20.87753375	9.886262614	0	9.879089263	20.83249954	0	4.275458344	8.751392393	0	14.61221942	20.49979161	22.88530595	17.56836432	0	24.89635145	20.99570943	2.139161668	5.234717156	19.30308047	36.75153751	0	17.20062221	0	11.51459455	16.87065525	2.761572321	11.28580319	2.452938852	34.01399079	25.61035028	8.110962809	0	0
2.7.2.-	0	0	0.00160348	0	0.001912023	0	0	0	0.000242057	0.000765701	0.001876154	0.000258711	0.0009694	7.38325E-05	0	0	0	0.001597227	0	0	0.000770107	0.002183	0	0	0	0	0	0.000511694	0.002060603	0	0	0	0.000216328	0	0.000273161	0.002013063	0.001729366	0.000791925	0.00103859	0.000921482	0	0.001186616	0	0	0.000687023	0	0	0.00147018	0.012648107
2.7.2.1	0.414211563	1.371616317	1.433119734	0.450449644	0.577317794	1.170087131	1.285257216	0.570723764	0.697188713	2.542714363	0.903492643	0.544852961	0.845219926	1.300645855	1.618158648	0.852627071	1.712600489	0.636841023	1.679215355	1.447928759	1.268783096	1.362643719	2.19139284	0.922689946	0.585507693	0.486914472	0.552194841	1.194770444	1.087342772	1.621941573	0.775930642	1.620391987	1.633577816	1.542284422	0.669886288	0.844155985	1.18158107	0.780583541	0.547462464	1.626123068	1.44709986	1.399220406	0.995091944	0.357716301	1.289644679	2.416703301	0.760665832	1.559930781	2.534476284
2.7.2.11	0.437829014	1.362340679	0.726792844	1.040088031	0.727533955	0	0.075295079	1.379952559	1.154560661	1.541287513	1.160637207	0.921037709	1.002898248	1.498530022	0.929258138	1.346632108	1.197746701	0.845953621	1.235849583	0.812956822	0.444026505	1.19538265	0.59488577	1.272252942	0.685108325	0.565519648	1.155342683	1.440597505	1.013370646	0.402941508	0.778974162	0.943336046	0.625780488	1.061560705	0.475279736	0.738326056	0.722304822	0	0	1.045457251	0	1.361795255	1.075480415	0.597646885	1.487099475	0.972636934	0.489014508	1.068327957	0
2.7.2.15	0.439556345	0	0.070151572	0.088916451	0.123009132	0	0.30363284	0	0.387319605	0	0	0	0	0.121498622	0	0	0.248750384	0	0	0.442121545	0	0	0	0.022987752	0.434620555	0	0.909331378	0.382569984	0.122522535	0	0	0.99030258	0	0.532994553	0	0.625610886	0	0.045380667	0	0.443203391	0	0.293413142	0.010766539	0	0.188264229	1.363772604	0	0	0.609881018
2.7.2.2	0.049246959	0	0.926137994	0	0	0.796995613	0.266475674	0.293141716	1.26575411	1.081453155	1.543838756	0.307983136	0	0.171582568	3.517931641	0.351008525	0	0.870186408	1.727853575	2.128774098	0	1.064616887	0	0.978539171	0.993476163	1.861416602	3.498770742	1.020255972	3.424701757	0	0	3.966604707	0	0.185962291	0.774406284	2.165112401	0	0	2.008744271	2.052786252	1.10509992	0	1.473047867	1.183808731	0.65553604	0.776408453	0	2.074288438	1.149526652
2.7.2.3	0.929282675	1.124055967	0.972193704	1.020616674	1.087104077	0.959102759	1.221613252	0.908816372	1.03550249	1.138245048	1.0809167	0.895672347	0.80711806	1.143164975	1.184212836	1.133920062	1.094668488	1.23201642	0.977527682	0.980424207	0.825049152	0.89567054	0.861418534	0.915661769	1.137155466	1.103919352	1.133730711	0.917456078	1.108166261	0.932086348	0.910500146	1.159414692	1.038145977	1.114112169	0.862237753	0.997118882	0.887832277	0.930541634	0.770040326	1.145117428	0.779006739	0.977480165	0.848906652	0.764811645	0.855497375	0.838710065	0.906236168	0.87966174	1.219653191
2.7.2.4	2.391385052	0	5.498450519	2.691578766	0.645120451	0	2.057075632	1.481621734	2.984604375	4.512842584	3.226284975	3.496655125	3.357589949	1.369744227	3.250054857	1.997087491	0.006859411	2.271338723	4.148252852	4.423626066	2.117267129	0	3.946492903	4.330183531	1.15700088	0	2.12981749	5.786122115	0.137141588	0	4.393917678	6.977969473	1.619436693	3.215093538	0	6.221061293	0	0	2.248307197	0.838800244	0	0.561616691	0	0	0	4.184446934	0	3.815550674	2.489598309
2.7.2.7	0.717166013	0	0	0	0	1.547679872	0.403397455	0.218225157	0.185495316	1.604683322	0.518158364	0.907509482	0.903037736	0	0	0.858771213	0.731334247	1.160466581	1.213802738	0.759556546	0.220989557	0	0.32147876	0.354435132	0.147727134	0.386074445	0.546616952	0.684295902	0.510070606	0	0	0	0	0.433589284	0.775967097	0.128996757	0.271747626	0.367438509	0.520171744	0.174345384	0.421942231	0.225922535	0.39577649	0	0	0	0	0.026485605	0
2.7.2.8	2.668009216	2.369678499	2.293257598	0.92528137	1.670574128	0	0.470205807	1.594912977	3.941931485	2.568285192	1.027851265	1.564937782	2.494902031	2.576540151	0.611956902	2.612571717	1.576424663	1.050207703	1.372437936	1.841642493	2.43166498	2.5862357	0.30980373	3.385798516	1.977047699	1.340764072	2.249884489	2.629533664	0	0.151019816	3.360560125	3.056588078	0.597634564	0.717828313	3.063628214	2.570546799	0.914522251	0	0	0	0	0	1.136602543	0.413011882	1.587468188	1.6486978	3.015633483	1.66377762	0
2.7.3.-	3.016584592	5.791118032	0.559113191	0	0	5.235523177	4.695770664	0	3.536720505	4.506095061	11.54001186	1.593330838	0.734504619	4.49053272	1.738883598	2.387145925	4.405798142	10.6766471	3.651025361	7.076243951	5.380534814	4.54937466	8.206092684	6.482898655	0	2.971920302	0	3.959406325	9.72535054	0.620885243	1.385750316	0	0.739582978	1.112091532	5.300744582	3.612807065	0.70800294	0	0.54259889	0	0	0	3.175035314	0	7.60192704	2.455264815	9.384629211	2.721463253	5.719345513
2.7.3.2	0	0	0	0	0	0	0	0	0	0	0	0	0	0	0	0	0	0	0	0	0	0	0	0	0	0	0	0	0	0	0	0	0	0	0	0	0	0	0	0	0	0	0	0	0	0	0	0	0
2.7.3.3	0	0.233082582	0	0	0.864709297	0	0	0	0	0	0.116504633	0.154177115	0.157881289	0.136644679	0	0.162724285	0	0.420414476	0.048376031	0.425122489	0.19556622	0	0	0.204363234	0.055295499	0.005559068	0.019553428	0	0.206637859	0	0.206802772	0	0.22469189	0.172148943	0.139021084	0.153291257	0	0	0	0.231564962	0	0	0	0.019994203	0	0	0.101707425	0	0.067609553
2.7.3.9	0.014020827	1.113937913	1.5354333	0.949639956	2.22081284	0	1.059899245	0.08213562	1.212010346	1.144420857	1.800115058	0	0.844438103	1.701987964	1.280652738	0.457246563	0	0.495028697	1.20764721	1.409664627	0.306527706	0	2.09804606	1.336086542	0	0.157530373	0.804399581	1.723957807	1.136159659	2.058197716	0.978057921	1.721043129	1.112071392	0.984730221	0	3.114563704	1.158448837	0.680043209	0.411828723	0.484015176	0	2.366963134	0.615828959	0.326765483	0	3.281838082	0.226208902	0.574743908	1.020394181
2.7.4.-	0.035554687	0	0.111316454	0.149874368	1.32465225	0.466833474	0	0.400389334	0	0.430320123	0.082380323	1.053099921	1.121834534	0.187600569	0	0	0.46394182	0	0	0.43041118	0.151786054	0	0.074278508	0	0	0.558034305	0.188111921	0	0	0.029494114	0	0.137486015	0.276165608	0	0.046763198	0	0.457740996	0	0	0.416638979	0.152714035	0.066283743	0.173956019	0.119811976	0.024786701	0	0.228211679	0.102188571	0
2.7.4.1	1.611882902	1.629099249	0	0.871048851	1.040299989	0	1.077410747	0.171191389	0.189859625	0.387268773	0.919853527	1.547139441	1.759980179	0.818990326	1.820818157	0.857219156	0.481981612	0	0	0	0	0.643265446	0.808617469	1.611582679	0.238765808	0	0.195252959	1.080072818	0.574834501	0.565490566	1.024320024	0.998444334	1.458663898	0.001339706	0.529095586	1.226850543	1.491057866	0.200081498	0.97184419	1.065815891	0	0.107398349	0	1.532876781	0.814725847	0.752702122	1.554774615	1.386840697	1.272647095
2.7.4.10	0	0	0	0	0	0	0	0	0	0	0	0	0	0	0	0	0	0	0	0	0	0	0	0	0	0	0	0	0	0	0	0	0	0	0	0	0	0	0	0	0	0	0	0	0	0	0	0	0
2.7.4.14	0.623867383	0.565125484	0	0	1.353369612	1.767359135	2.227014275	0.73437279	5.410404544	1.105343227	0.93010912	2.200415348	0.744351004	0.9055899	0.528176834	2.912881606	0	0.398373003	0.292795258	0.788223133	1.500441047	2.018169002	1.7978486	2.369746678	0	0.424343523	0.517495476	2.316391274	1.867362895	1.84134087	0.858731984	0	3.026220126	1.544545561	2.161055174	0.851060736	1.692604987	1.173846402	0.233490372	0.582034607	1.434381617	2.29753765	0.609076321	0.682019377	0.034315651	0.449458278	2.643535887	1.606670124	0.76013293
2.7.4.16	0.156892605	1.11920368	1.848172956	0.88297444	1.036663797	1.286211927	0.392906449	0.042065527	0	0.783431835	0.27415069	0.706721528	0.181965009	0.705272889	1.698497022	0	0.151997057	0.355155464	0	0	0.634907909	0.809838086	0	0	0.814248876	1.315922261	0.439405609	1.622406946	0.262757365	0	1.904416436	0.241528262	0	0.780835091	0.345337497	0.173774303	0.378741383	0.189886275	0.703565718	1.226989169	0.450526174	0.582262011	0.186858506	0.163109995	1.440853667	1.717159718	0.772727675	0.983350025	0
2.7.4.2	0	0	0	0.440966973	0.300070851	0.187684788	0.306139739	0	0	0.414396364	0.046012464	0	0.429090699	0.075825992	0.008821698	0.052934778	0	0	0.499914911	0.001765075	0	0	0	0.300152092	0	0.803980654	0.430647585	0.01388088	1.483085872	0	0.485464212	0.1691473	0	0.427672654	0	0	0.285918311	0.181810495	0	0.176101725	1.495927605	0	0.118410243	0	0.027818544	0	0	0.649230073	0.629892785
2.7.4.22	0.987149689	1.050951351	0.990911955	1.092607491	0.942731683	1.047860255	1.03162083	0.933283282	1.000598432	0.958929129	1.000241958	1.051227526	1.058673587	0.96197895	0.992365718	1.010648644	0.920743308	1.009190236	0.93375025	0.936617757	1.048953659	1.000207382	1.051930137	0.995204155	1.066348848	1.022938271	1.060373734	1.019339583	0.979188504	0.988042284	1.03984247	0.9697126	1.034657806	1.019181894	0.994359594	1.054411463	1.004909128	1.011156226	0.951197542	1.032876332	1.036523954	0.986536434	0.94152601	1.044187624	0.990049754	0.933749786	1.015463453	0.972434846	0.988021769
2.7.4.23	0.213543607	0	0.447162131	0.090648137	0	0.324381137	0	0.564126128	0.559657887	0	0.672060212	0.416841597	0	0.543487754	1.310173851	0	0.155182386	0	0	0	0	0	0.473155829	0	0.147364504	0.156703869	0.246536049	0.19849713	0.208935289	0.374760323	0.355531689	1.137692776	0	0	0	1.097837511	0.010362815	0	0.409626185	0.042195328	0	0	0	0	0.051374987	0.987468892	0.066495924	0	0.108799297
2.7.4.3	1.225662031	1.015980059	0.948754944	1.027255444	1.0418382	1.069200548	1.016186732	1.098403546	0.984971339	0.91993775	0.969382197	1.055871739	0.994892933	1.069106992	0.97206205	1.072654636	1.037079687	1.093323323	0.969476138	0.986792961	1.087627064	0.973630784	0.92675634	1.064193927	0.980539997	0.916167877	1.052336076	0.948588883	0.97120086	0.900252346	1.050484375	0.913158201	0.918166575	0.918401286	1.048825698	1.072762094	0.938718963	0.969577098	1.079086105	1.037809011	0.950974389	0.918562552	1.023968282	0.96300793	1.010627712	1.148192722	0.982776374	0.903283276	1.028268395
2.7.4.6	1.351956536	1.712861824	1.719641739	1.572578861	1.174067741	0.01959218	0.543249042	0	0	0	1.123429655	0.452485098	0.353278816	0	0.254381118	0.175143303	0.549216087	1.428563341	1.390911868	1.133359257	1.309056784	0.974455331	0.384964254	0.037210096	1.41606304	0.824610261	0.698112564	1.766714701	1.17484082	0.357553658	0.979574669	1.524748753	0	0.858484432	0.349399342	1.576058191	0	0.279474423	0.903411148	1.071100414	1.857789645	0.941295171	0	0.419180838	1.833145635	1.006016281	0.223018061	0.289831672	1.14545048
2.7.4.8	0.669230156	1.477432289	0.709992373	0.806609376	1.226055156	1.071641926	1.106277082	0.671770567	1.060405322	0.989659667	0.909813531	1.366906043	0.791171861	0.594022731	1.231002886	1.406236408	1.432974132	1.38231614	0.92613707	1.038049836	1.226914779	1.059226995	1.103601976	1.111526976	0.933378058	1.475428105	1.411687256	0.577836555	2.292927444	1.075140787	1.335777708	1.407889324	1.204836082	1.557496415	1.18538906	1.071277691	1.338582921	0.735997089	1.104832083	0.602769645	0.869713182	0.8706975	0.856410501	1.168438853	1.105725332	1.459311597	1.680429921	1.144867202	1.849273851
2.7.4.9	0.438529161	1.198415899	0.663470997	1.307953485	0.45702249	0.538849104	1.290071713	0.506421827	1.199594692	1.101860253	1.257594826	0.614208703	0	1.552770049	1.499257718	0.587407817	0.374824361	0.262144651	1.13989813	0.315440386	0.294712651	1.212684374	1.26042217	0.077837678	0.724857536	1.497570161	1.3944356	0.683928545	1.156834698	1.581606291	1.228889915	1.24533683	0.612608127	0.327312765	0.89734052	0.982157946	1.077596063	0.418410803	1.607952919	1.693151637	1.36387454	1.082338601	1.117522993	1.230346857	1.441039906	0.611563479	1.11370494	1.053291836	0.81997208
2.7.6.1	2.481332222	2.400237916	0.350794552	1.06828474	0.57209328	0.827322691	1.247576428	0.693954503	0.296635888	1.618298585	1.021832753	0.274135948	1.425230727	1.511071899	0.356090545	1.751439559	1.302905373	2.121112143	1.453489755	2.064529352	2.181498537	0.467443314	1.664287814	1.778292488	0.2940589	1.492545843	0.350630651	1.566329824	1.691138803	0.562190797	0.906398056	1.138138355	0.262672787	0.263532584	0.56969525	0.50311447	0.493866251	0.576635505	0.66393087	0.994779695	0.396966034	0.988344883	1.511567458	1.405386481	1.915808651	1.410681307	1.257898322	1.330629575	2.120638889
2.7.6.2	0	0	0	0	0	0	1.075942738	0.919642521	1.762556951	1.641882448	0.812206274	1.722862952	0.849677309	0.826272815	0.680343043	2.042150309	0.508688139	1.095981487	0.170295132	1.477343344	0.167193626	1.250601233	1.601245879	1.1644922	0.539506082	0.564261868	1.218233977	0	1.374878282	0	0	0	0.174267669	0	1.217600058	0.364479904	1.833359689	0.446657306	0.626020362	0.323584907	0.264092806	0.043426854	0.634607176	0	0.763042878	0.771919384	0.052453604	0.833717735	1.200273989
[truncated: 1,044 more rows]
[truncated: 32 more columns]
